# Supplementary material for: How multisite phosphorylation impacts the conformations of intrinsically disordered proteins
Source: PLoS Comput Biol. 2021 May 4;17(5):e1008939. doi: 10.1371/journal.pcbi.1008939 (PMC8148376; doi:10.1371/journal.pcbi.1008939)
Supplement: S1 Data — (ZIP) [file pcbi.1008939.s014.zip]

Archive with 75 entries (62 files):
- NumericalData/
- NumericalData/Fig_3/
- NumericalData/Fig_3/Fig_3_Ash1.dat
- __MACOSX/
- __MACOSX/NumericalData/
- __MACOSX/NumericalData/Fig_3/
- __MACOSX/NumericalData/Fig_3/._Fig_3_Ash1.dat
- NumericalData/Fig_3/Fig_3_pAsh1.dat
- __MACOSX/NumericalData/Fig_3/._Fig_3_pAsh1.dat
- __MACOSX/NumericalData/._Fig_3
- NumericalData/Fig_4/
- NumericalData/Fig_4/Fig_4_CD.dat
- __MACOSX/NumericalData/Fig_4/
- __MACOSX/NumericalData/Fig_4/._Fig_4_CD.dat
- NumericalData/Fig_4/Fig_4_A.dat
- __MACOSX/NumericalData/Fig_4/._Fig_4_A.dat
- NumericalData/Fig_4/Fig_4_B.dat
- __MACOSX/NumericalData/Fig_4/._Fig_4_B.dat
- __MACOSX/NumericalData/._Fig_4
- NumericalData/SI/
- NumericalData/SI/S8_Fig
- __MACOSX/NumericalData/SI/
- __MACOSX/NumericalData/SI/._S8_Fig
- NumericalData/SI/S9_Fig
- __MACOSX/NumericalData/SI/._S9_Fig
- NumericalData/SI/FigS3/
- NumericalData/SI/FigS3/400mM_pAsh1.dat
- __MACOSX/NumericalData/SI/FigS3/
- __MACOSX/NumericalData/SI/FigS3/._400mM_pAsh1.dat
- NumericalData/SI/FigS3/150mM_pAsh1.dat
- __MACOSX/NumericalData/SI/FigS3/._150mM_pAsh1.dat
- NumericalData/SI/FigS3/400mM_Ash1.dat
- __MACOSX/NumericalData/SI/FigS3/._400mM_Ash1.dat
- NumericalData/SI/FigS3/150mM_Ash1.dat
- __MACOSX/NumericalData/SI/FigS3/._150mM_Ash1.dat
- __MACOSX/NumericalData/SI/._FigS3
- NumericalData/SI/FigS5/
- NumericalData/SI/FigS5/S5C_Fig.dat
- __MACOSX/NumericalData/SI/FigS5/
- __MACOSX/NumericalData/SI/FigS5/._S5C_Fig.dat
- NumericalData/SI/FigS5/S5B_Fig.dat
- __MACOSX/NumericalData/SI/FigS5/._S5B_Fig.dat
- NumericalData/SI/FigS5/S5A_Fig.dat
- __MACOSX/NumericalData/SI/FigS5/._S5A_Fig.dat
- NumericalData/SI/FigS5/S5D_Fig.dat
- __MACOSX/NumericalData/SI/FigS5/._S5D_Fig.dat
- NumericalData/SI/FigS5/S5E_Fig.dat
- __MACOSX/NumericalData/SI/FigS5/._S5E_Fig.dat
- NumericalData/SI/FigS5/S5F_Fig.dat
- __MACOSX/NumericalData/SI/FigS5/._S5F_Fig.dat
- __MACOSX/NumericalData/SI/._FigS5
- NumericalData/SI/S1_Fig
- __MACOSX/NumericalData/SI/._S1_Fig
- NumericalData/SI/S2_Fig
- __MACOSX/NumericalData/SI/._S2_Fig
- NumericalData/SI/S7_Fig
- __MACOSX/NumericalData/SI/._S7_Fig
- NumericalData/SI/S6_Fig
- __MACOSX/NumericalData/SI/._S6_Fig
- NumericalData/SI/S4_Fig
- __MACOSX/NumericalData/SI/._S4_Fig
- NumericalData/SI/S11_Fig
- __MACOSX/NumericalData/SI/._S11_Fig
- NumericalData/SI/S10_Fig
- __MACOSX/NumericalData/SI/._S10_Fig
- __MACOSX/NumericalData/._SI
- NumericalData/Fig_5.dat
- __MACOSX/NumericalData/._Fig_5.dat
- NumericalData/Fig_6.dat
- __MACOSX/NumericalData/._Fig_6.dat
- NumericalData/Fig_7.dat
- __MACOSX/NumericalData/._Fig_7.dat
- NumericalData/Fig_2.dat
- __MACOSX/NumericalData/._Fig_2.dat
- __MACOSX/._NumericalData
