# Supplementary material for: How multisite phosphorylation impacts the conformations of intrinsically disordered proteins
Source: PLoS Comput Biol. 2021 May 4;17(5):e1008939. doi: 10.1371/journal.pcbi.1008939 (PMC8148376; doi:10.1371/journal.pcbi.1008939)
Supplement: S1 Data — (ZIP) [file pcbi.1008939.s014.zip › NumericalData/Fig_3/Fig_3_Ash1.dat]

#Residue H(ASH1_Exp) H(ASH1_MD) CA(ASH1_Exp) CA(ASH1_MD) CB(ASH1_Exp) CB(ASH1_MD) C(ASH1_Exp) C(ASH1_MD) N(ASH1_Exp) N(ASH1_MD)
3    8.323   8.322   58.183   58.325    63.706   63.857   174.519   174.230    115.801    118.508
4    8.335   8.217   52.583   52.322    18.984   19.775   177.939   177.486    126.372    125.468
5    8.158   8.208   58.26    58.487    63.629   63.936   174.62    174.554    114.887    115.811
6    8.132   8.204   58.254   58.431    63.823   64.030   174.186   174.288    117.768    117.443
7    8.208   8.053   56.467   56.308    63.048   63.605   172.397   172.840    118.929    117.817
8                             62.854             32.367             176.760               --     
9    8.288   8.232   56.342   56.458    63.399   63.489   172.905   173.017    118.004    117.571
10                            63.052             32.309             177.043               --     
11   8.26    8.366   58.106   58.631    63.706   63.644   174.406   174.571    116.124    116.769
12   8.012   7.873   59.86    59.653    69.618   69.607   172.826   173.035    118.496    116.354
13                            63.093             32.257             177.192               --     
14   8.17    8.233   62.095   62.081    69.766   70.100   174.778   174.841    115.449    114.414
15   8.293   8.080   56.265   56.258    32.639   33.684   176.72    176.325    124.145    122.614
16   8.222   8.210   58.336   58.314    63.629   64.134   175.14    174.833    117.113    117.172
17   8.273   8.209   45.146   45.377                      174.18    174.246    111.025    110.752
18   7.994   8.278   56.342   56.275    32.792   33.545   176.904   176.498    120.77     121.662
19   8.244   8.151   55.498   55.134    32.178   33.658   176.362   176.060    121.672    120.910
20   8.229   8.349   55.958   56.022    30.491   31.227   176.449   176.194    122.996    122.442
21   8.258   8.279   58.336   58.562    63.553   63.813   174.699   174.589    117.605    116.913
22   8.346   8.270   56.035   56.255    30.567   30.816   176.517   176.167    123.371    122.055
23   8.239   8.158   58.336   58.327    63.553   64.106   174.575   174.476    117.08     116.711
24   8.217   8.260   58.493   58.322    63.427   64.120   174.203   174.334    118.03     117.936
25   8.148   8.101   56.467   56.468    63.144   63.532   172.408   172.977    118.903    118.055
26                            63.045             32.273             176.894               --     
27   8.123   8.088   62.479   61.424    32.219   33.494   176.179   175.864    121.449    119.006
28   8.311   8.032   53.504   53.813    29.8     30.947   174.056   174.292    127.075    122.942
29                            62.861             32.423             176.942               --     
30   8.255   8.369   56.342   56.644    32.562   33.259   176.362   176.409    122.136    121.481
31   8.162   8.011   52.046   51.963    18.984   20.082   177.059   176.889    125.32     124.163
32   8.106   8.173   57.799   57.699    38.775   39.873   175.366   175.267    120.91     120.688
33   7.853   7.493   59.027   59.013    70.073   69.868   175.357   172.615    121.426    118.503
34                            62.805             32.335             176.566               --     
35   8.362   8.209   56.342   56.400    63.399   63.514   172.837   173.133    118.145    117.307
36                            63.236             32.172             176.943               --     
37   8.141   8.211   55.652   56.058    30.567   31.110   176.28    176.090    120.465    120.637
38   8.158   7.976   56.265   56.351    63.092   63.614   173.266   172.887    118.473    117.083
39                            62.986             32.286             176.606               --     
40   8.164   8.290   52.967   53.117    38.238   39.671   174.936   174.989    117.137    119.427
41   7.718   8.116   58.643   57.744    38.471   39.684   175.637   175.337    120.817    121.695
42   7.958   7.944   55.805   55.707    29.877   30.672   174.684   174.279    121.188    121.092
43   7.824   7.701   56.235   55.845    30.128   31.191   175.934   175.675    122.012    122.400
44   7.982   8.091   57.493   57.533    39.159   40.583   175.506   175.365    120.629    121.567
45   7.976   7.839   52.276   51.983    19.061   19.847   177.612   177.088    124.871    125.127
46   7.999   8.035   55.038   54.777    41.997   43.076   177.236   177.020    120.934    121.875
47   8.07    8.320   54.117   54.259    40.693   41.440   175.93    175.911    120.16     120.971
48   7.906   7.919   56.342   56.322    63.169   63.711   171.855   172.642    116.809    116.671
49                            61.924             31.142             175.497               --     
50                            63.120             32.222             176.902               --     
51   8.37    8.389   55.45    55.858    29.274   29.013   175.969   175.600    120.465    120.166
52   8.258   7.924   56.419   56.283    63.092   63.571   172.69    172.856    118.824    116.737
53                            63.033             32.295             176.935               --     
54   8.263   8.229   56.024   56.027    30.497   31.206   176.485   176.240    121.67     121.330
55           8.130            55.881             31.413             176.286               121.891
56           8.293            58.467             63.985             174.764               117.554
57   8.322   8.327   58.316   58.708    63.623   63.747   174.39    174.571    117.987    117.902
58   8.322   8.252   53.197   53.408    38.545   39.433   175.482   175.627    120.777    120.653
59   8.141   8.286   58.643   58.933    63.553   63.777   174.745   175.008    116.363    117.923
60   8.205   8.261   58.72    59.238    63.658   63.571   174.598   175.006    118.002    117.462
61   7.935   7.906   61.251   61.681    38.392   38.814   176.642   176.648    122.246    120.807
62   8.023   7.954   61.865   62.046    69.536   70.045   174.519   174.610    118.777    115.071
63   8.2     8.026   56.265   56.108    32.562   33.577   176.652   176.254    124.59     123.334
64   8.268   8.220   56.649   56.105    32.583   33.613   177.318   176.812    123.448    122.489
65   8.336   8.307   45.146   45.223                      174.203   174.155    110.626    110.765
66   8.038   8.266   58.26    58.132    63.783   64.288   174.688   174.396    115.637    116.357
67   8.301   8.265   55.936   55.888    30.473   31.387   176.494   176.024    123.1      122.496
68   8.291   8.202   56.164   55.922    30.31    31.263   176.511   176.226    122.867    121.926
69   8.311   8.390   58.413   58.702    63.629   63.655   174.79    174.524    117.629    117.771
70   8.324   8.214   58.49    58.437    63.246   64.019   175.086   174.849    118.058    117.269
71   8.279   8.267   45.142   45.380                      174.124   174.271    110.758    110.970
72   8.041   8.260   58.106   58.286    63.936   64.092   174.327   174.352    115.472    116.701
73   8.242   8.103   56.489   56.471    63.166   63.476   172.814   172.958    118.909    117.977
74                            63.124             32.235             177.290               --     
75   8.076   8.190   61.942   62.189    69.613   70.039   174.519   174.748    114.816    114.425
76   8.158   7.983   55.805   55.790    30.414   31.437   175.93    175.953    123.723    122.021
77   8.287   8.303   55.946   55.805    30.259   30.719   175.425   175.212    121.349    119.961
78   8.023   8.151   61.712   62.523    69.766   69.745   174.417   174.901    116.199    116.295
79   8.088   7.978   61.869   61.874    69.4     70.067   174.248   174.546    117.488    115.867
80   8.241   8.031   55.921   56.068    30.529   30.839   176.054   175.859    124.661    122.546
81   8.176   7.958   62.344   61.255    32.413   33.524   176.1     175.918    122.949    118.866
82   8.358   8.619   58.335   58.964    27.957   27.908   173.684   174.461    124.614    121.434
83   7.683   7.814   63.659   62.322    32.78    33.226   181.055   176.633    126.512    120.593
