# Supplementary material for: How multisite phosphorylation impacts the conformations of intrinsically disordered proteins
Source: PLoS Comput Biol. 2021 May 4;17(5):e1008939. doi: 10.1371/journal.pcbi.1008939 (PMC8148376; doi:10.1371/journal.pcbi.1008939)
Supplement: S1 Data — (ZIP) [file pcbi.1008939.s014.zip › NumericalData/Fig_3/Fig_3_pAsh1.dat]

#Residue H(pASH1_Exp) H(pASH1_MD) CA(pASH1_Exp) CA(pASH1_MD) CB(pASH1_Exp) CB(pASH1_MD) C(pASH1_Exp) C(pASH1_MD) N(pASH1_Exp) N(pASH1_MD)
3     8.31    8.307   55.223   55.296    60.941   60.918   171.404   171.370   115.437    117.950
4     8.332   8.219   49.757   49.210    16.254   16.820   174.763   174.592   125.987    124.978
5     8.128   8.211   54.967   55.295    60.864   61.167   171.672   171.765   114.835    115.388
6     8.221   8.185   55.363   55.297    60.86    61.225   171.294   171.466   117.962    117.157
7     8.535   8.681   53.008   53.025    61.637   62.370   169.252   171.419   120.418    119.020
8                              59.811             29.433             173.952                     
9     8.802   8.913   52.985   52.869    61.603   62.417   169.588   171.396   119.623    118.162
10                             59.902             29.299             174.083                     
11    8.284   8.171   55.476   55.018    60.97    61.327   171.314   171.734   116.718    116.564
12    8.491   8.801   56.934   58.701    68.858   68.394   170.107   171.544   119.745    121.125
13                             59.931             29.269             174.656                     
14    8.397   8.263   59.98    59.525    66.277   66.780   172.198   172.302   115.154    114.569
15    8.227   8.061   53.525   53.420    29.396   30.453   173.901   173.818   123.505    121.853
16    8.233   8.151   55.712   55.586    60.919   60.937   172.48    172.304   116.281    116.292
17    8.306   8.209   42.415   42.387                      171.37    171.491   110.906    110.060
18    7.924   8.148   53.314   52.981    29.936   30.693   173.905   173.683   120.648    120.643
19    8.221   8.209   52.491   52.146    29.663   30.503   173.371   173.339   121.381    120.917
20    8.21    8.308   53.177   52.977    27.681   28.285   173.448   173.499   122.834    122.224
21    8.286   8.234   55.467   55.459    60.795   61.001   171.603   171.804   117.653    116.721
22    8.329   8.168   53.076   53.020    27.734   28.399   173.463   173.548   123.138    121.595
23    8.297   8.378   55.412   55.657    60.818   60.472   171.728   171.801   117.401    116.753
24    8.247   8.118   55.34    55.270    60.859   61.185   171.282   171.516   117.91     116.531
25    8.489   8.765   53.24    52.925    61.522   62.377   169.053   171.247   120.726    118.866
26                             59.878             29.375             174.118                     
27    8.185   8.166   59.712   58.611    29.033   30.199   173.347   173.246   121.735    119.594
28    8.35    8.211   50.704   50.825    27.099   27.824   171.087   171.644   127.583    123.780
29                    60.002   59.877             29.390             174.145                     
30    8.2     8.260   53.067   53.202    30.135   30.597   173.13    173.731   122.176    121.046
31    8.224   8.187   48.906   49.465    16.262   16.381   174.151   174.278   126.128    124.435
32    8.02    7.811   54.68    54.223    36.132   37.129   172.402   172.428   120.503    118.893
33    8.477   8.683   56.037   57.892    69.657   68.772   168.739   171.090   123.098    121.489
34                             59.719             29.474             173.708                     
35    8.726   8.934   52.87    52.823    61.703   62.463   169.579   171.260   119.696    118.146
36                             60.015             29.331             174.020                     
37    8.074   8.233   52.435   52.340    28.058   28.987   173.204   173.173   120.453    120.744
38    8.538   8.800   52.687   52.921    62.218   62.543   170.234   171.242   118.915    118.221
39                             59.950             29.277             173.869                     
40    8.057   8.325   50.106   50.272    35.67    36.654   171.922   172.315   116.448    119.296
41    7.746   8.109   55.649   54.848    35.578   36.719   172.785   172.434   121.039    120.903
42    8.039   7.902   52.661   52.339    26.527   27.998   171.339   171.536   121.356    119.450
43    7.828   7.931   53.45    53.565    27.471   27.857   172.972   173.154   122.04     122.716
44    8.033   7.936   54.528   54.200    36.279   37.765   172.432   172.482   120.746    120.098
45    7.991   7.837   49.475   48.848    16.332   17.014   174.347   174.492   124.907    124.217
46    7.992   8.130   51.851   52.200    39.281   39.975   174.166   174.267   120.892    121.458
47    8.016   8.150   51.382   50.868    38.29    38.988   172.987   172.870   120.404    119.648
48    8.415   8.705   52.806   52.667    61.853   62.697   168.82    170.982   118.304    118.126
49                    58.815   58.888             28.309             172.782                     
50                    59.924   59.880             29.296             174.221                     
51    8.344   8.374   52.543   52.919    27.027   27.090   172.889   173.119   120.917    120.271
52    8.632   8.821   52.734   52.576    61.876   62.644   169.802   170.979   119.94     117.561
53                             60.053             29.344             174.121                     
54    8.292   8.250   53.262   52.641    27.396   28.491   173.808   173.406   120.746    120.884
55    8.274   8.195   53.038   53.040    27.719   28.193   173.659   173.625   122.553    121.602
56    8.28    8.343   55.368   55.657    61.01    60.651   171.351   171.937   117.011    116.765
57    8.356   8.222   55.599   55.593    61.005   60.956   171.469   171.694   117.909    116.805
58    8.333   8.278   50.415   50.239    35.772   36.611   172.405   172.537   120.453    119.933
59    8.063   8.210   55.636   55.337    60.856   60.984   171.765   171.840   115.716    116.599
60    8.591   8.330   55.247   55.867    62.486   60.428   172.245   171.822   118.768    116.827
61    8.172   7.952   59.205   58.076    35.423   35.892   174.031   173.661   122.327    120.527
62    7.869   8.109   59.682   58.686    66.313   67.219   171.992   171.676   117.23     117.163
63    8.063   8.169   53.456   52.873    29.658   30.877   173.885   173.504   123.774    123.097
64    8.159   8.307   53.879   52.972    29.806   30.825   174.434   174.072   122.392    122.055
65    8.303   8.305   42.17    42.221                      171.243   171.363   110.124    109.794
66    8.022   8.290   55.477   55.159    60.984   61.329   171.67    171.790   115.607    115.706
67    8.28    8.190   53.152   53.006    27.738   28.349   173.456   173.368   122.992    121.694
68    8.315   8.226   53.006   52.993    27.702   28.396   173.556   173.407   122.968    121.582
69    8.359   8.147   55.375   55.266    60.894   61.379   171.921   171.647   117.562    116.830
70    8.581   8.272   55.735   55.325    61.062   61.288   172.269   172.049   118.914    117.180
71    8.421   8.248   42.354   42.306                      171.161   171.309   111.174    110.339
72    8.039   8.240   55.069   55.077    61.119   61.446   171.233   171.539   115.203    115.546
73    8.544   8.809   53.069   53.212    61.739   62.504   169.836   171.443   119.891    118.739
74                             60.234             29.158             174.631                     
75    7.981   8.141   59.555   59.286    66.41    66.927   171.663   172.023   114.725    113.528
76    8.151   7.979   52.884   52.592    27.665   28.561   173.037   173.229   123.92     122.018
77    8.281   8.366   52.751   52.979    27.319   27.505   172.36    172.647   120.733    119.606
78    8.057   8.129   58.743   59.710    66.843   66.625   171.545   172.330   115.911    115.097
79    8.11    7.961   59.016   59.004    66.997   67.017   171.264   171.873   117.523    114.979
80    8.251   7.978   52.985   52.993    27.831   28.222   173.039   173.293   124.75     122.173
81    8.174   8.013   59.424   58.389    29.665   30.474   173.101   173.230   122.895    118.660
82    8.366   8.472   55.538   55.773    25.165   25.292   170.758   171.772   124.612    120.909
83    7.687   7.869   60.812   59.357    30.105   30.216   178.05    173.940   126.521    120.673
