# Supplementary material for: How multisite phosphorylation impacts the conformations of intrinsically disordered proteins
Source: PLoS Comput Biol. 2021 May 4;17(5):e1008939. doi: 10.1371/journal.pcbi.1008939 (PMC8148376; doi:10.1371/journal.pcbi.1008939)
Supplement: S1 Data — (ZIP) [file pcbi.1008939.s014.zip › NumericalData/Fig_4/Fig_4_CD.dat]

#                   ASH1	ERROR	 pASH1	ERROR	 CTD2'	ERROR	 pCTD2'  ERROR
Exp SAXS curve     29       0.33   27.46   0.1    26.14    0.1   27.46      0.1
MD                 25.27    1.7    21.89   1.3    21.96    3.3   26.46   3.1
MD SAXS curve      26.91    0.1    25.91   0.2    24.49    0.1   28.04      0.1
