# Supplementary material for: How multisite phosphorylation impacts the conformations of intrinsically disordered proteins
Source: PLoS Comput Biol. 2021 May 4;17(5):e1008939. doi: 10.1371/journal.pcbi.1008939 (PMC8148376; doi:10.1371/journal.pcbi.1008939)
Supplement: S1 Data — (ZIP) [file pcbi.1008939.s014.zip › NumericalData/Fig_4/Fig_4_A.dat]

# q     SAXS(ASH1) MD(ASH1)  q       SAXS(pASH1) MD(pASH1)
0.02    0.00622   0.00575   0.02    0.01572   0.01447   
0.021   0.00637   0.00569   0.021   0.01534   0.01438   
0.022   0.00638   0.00565   0.022   0.01541   0.01427   
0.023   0.00624   0.00559   0.023   0.01541   0.01417   
0.024   0.00604   0.00555   0.024   0.01497   0.01394   
0.025   0.00565   0.00549   0.025   0.01496   0.01383   
0.026   0.00562   0.00538   0.026   0.01452   0.01371   
0.027   0.00547   0.00533   0.027   0.0148    0.01348   
0.028   0.00552   0.00527   0.028   0.01418   0.01336   
0.029   0.00553   0.00521   0.029   0.01405   0.01312   
0.03    0.00535   0.00516   0.03    0.01381   0.013     
0.031   0.00538   0.00505   0.031   0.01369   0.01287   
0.032   0.0053    0.00499   0.032   0.01339   0.01274   
0.033   0.00503   0.00493   0.033   0.01321   0.0125    
0.034   0.00508   0.00486   0.034   0.01296   0.01237   
0.035   0.00488   0.00475   0.035   0.01277   0.01223   
0.036   0.00484   0.00469   0.036   0.01272   0.01199   
0.037   0.00468   0.00463   0.037   0.01254   0.01186   
0.038   0.00452   0.00456   0.038   0.01235   0.01173   
0.039   0.00456   0.00446   0.039   0.01196   0.01148   
0.04    0.00447   0.0044    0.04    0.01191   0.01134   
0.041   0.00443   0.00434   0.041   0.01153   0.0111    
0.042   0.00434   0.00427   0.042   0.01133   0.01097   
0.043   0.00418   0.00417   0.043   0.01108   0.01073   
0.044   0.0042    0.00411   0.044   0.01111   0.01058   
0.045   0.00418   0.00404   0.045   0.01073   0.01045   
0.046   0.00404   0.00398   0.046   0.01075   0.01021   
0.047   0.00388   0.00388   0.047   0.01055   0.01007   
0.048   0.00383   0.00382   0.048   0.0101    0.00993   
0.049   0.00394   0.00375   0.049   0.00995   0.0097    
0.05    0.00382   0.00366   0.05    0.00989   0.00957   
0.051   0.00368   0.0036    0.051   0.00966   0.00934   
0.052   0.0034    0.00354   0.052   0.00943   0.0092    
0.053   0.00367   0.00348   0.053   0.00943   0.00898   
0.054   0.00341   0.00342   0.054   0.00898   0.00884   
0.055   0.00335   0.00333   0.055   0.00879   0.00863   
0.056   0.0032    0.00327   0.056   0.00863   0.0085    
0.057   0.00313   0.00322   0.057   0.0085    0.00829   
0.058   0.00305   0.00316   0.058   0.00829   0.00808   
0.059   0.00307   0.00308   0.059   0.00806   0.00795   
0.06    0.00295   0.00302   0.06    0.00805   0.00783   
0.061   0.00286   0.00297   0.061   0.00767   0.0077    
0.062   0.0028    0.00292   0.062   0.00771   0.00758   
0.063   0.00281   0.00283   0.063   0.00742   0.00746   
0.064   0.00278   0.00279   0.064   0.00724   0.00734   
0.065   0.00265   0.00273   0.065   0.0071    0.00722   
0.066   0.0025    0.00269   0.066   0.00694   0.0071    
0.067   0.00266   0.00261   0.067   0.00681   0.00698   
0.068   0.00247   0.00257   0.068   0.0067    0.00687   
0.069   0.00246   0.00252   0.069   0.00652   0.00675   
0.07    0.00233   0.00245   0.07    0.00639   0.00664   
0.071   0.00233   0.00241   0.071   0.00623   0.00652   
0.072   0.00239   0.00237   0.072   0.00625   0.00642   
0.073   0.00228   0.00232   0.073   0.00601   0.00631   
0.074   0.00226   0.00228   0.074   0.00604   0.00619   
0.075   0.00208   0.00224   0.075   0.0059    0.00609   
0.076   0.00213   0.0022    0.076   0.0056    0.00598   
0.077   0.00206   0.00214   0.077   0.00545   0.00588   
0.078   0.00202   0.0021    0.078   0.00534   0.00578   
0.079   0.002     0.00207   0.079   0.00521   0.00568   
0.08    0.00185   0.00203   0.08    0.00507   0.00558   
0.081   0.002     0.00198   0.081   0.00508   0.00548   
0.082   0.00191   0.00194   0.082   0.00503   0.00539   
0.083   0.0019    0.0019    0.083   0.00483   0.00529   
0.084   0.00175   0.00188   0.084   0.00484   0.0052    
0.085   0.00191   0.00184   0.085   0.00468   0.00511   
0.086   0.00166   0.00179   0.086   0.00457   0.00501   
0.087   0.00163   0.00177   0.087   0.00454   0.00493   
0.088   0.0016    0.00173   0.088   0.00455   0.00484   
0.089   0.00173   0.00174   0.089   0.0043    0.00475   
0.09    0.00165   0.00169   0.09    0.00431   0.00467   
0.091   0.00164   0.00167   0.091   0.00416   0.00459   
0.092   0.00152   0.00164   0.092   0.00401   0.0045    
0.093   0.00142   0.00161   0.093   0.00399   0.00443   
0.094   0.00158   0.00157   0.094   0.00404   0.00435   
0.095   0.00145   0.00155   0.095   0.00393   0.00427   
0.096   0.00145   0.00152   0.096   0.00381   0.0042    
0.097   0.00146   0.00149   0.097   0.00375   0.00412   
0.098   0.00131   0.00148   0.098   0.00363   0.00404   
0.099   0.00143   0.00144   0.099   0.00353   0.00398   
0.1     0.00127   0.00141   0.1     0.00345   0.0039    
0.101   0.00122   0.00139   0.101   0.00355   0.00383   
0.102   0.00127   0.00136   0.102   0.00342   0.00377   
0.103   0.00121   0.00134   0.103   0.00319   0.0037    
0.104   0.00118   0.0013    0.104   0.00331   0.00363   
0.105   0.00124   0.00129   0.105   0.00319   0.00356   
0.106   0.00121   0.00127   0.106   0.00319   0.00351   
0.107   0.00118   0.00125   0.107   0.00304   0.00344   
0.108   0.00123   0.00123   0.108   0.00304   0.00338   
0.109   0.00122   0.00121   0.109   0.00305   0.00332   
0.11    0.00121   0.00119   0.11    0.00294   0.00327   
0.111   0.00108   0.00118   0.111   0.00287   0.00321   
0.112   0.00109   0.00117   0.112   0.00278   0.00315   
0.113   0.00112   0.00115   0.113   0.00276   0.00309   
0.114   0.00103   0.00113   0.114   0.00285   0.00304   
0.115   0.00111   0.00111   0.115   0.00267   0.00299   
0.116   0.00105   0.0011    0.116   0.00275   0.00293   
0.117   9.745E-4  0.00108   0.117   0.00269   0.00288   
0.118   9.42E-4   0.00108   0.118   0.00247   0.00283   
0.119   9.695E-4  0.00106   0.119   0.00255   0.00278   
0.12    9.425E-4  0.00104   0.12    0.0025    0.00273   
0.121   0.00105   0.00103   0.121   0.00235   0.00268   
0.122   0.00112   0.00101   0.122   0.00225   0.00264   
0.123   9.275E-4  0.001     0.123   0.00238   0.00259   
0.124   0.001     9.93623E-40.124   0.00239   0.00255   
0.125   8.865E-4  9.75411E-40.125   0.00234   0.0025    
0.126   9.855E-4  9.66305E-40.126   0.00234   0.00246   
0.127   8.325E-4  9.57199E-40.127   0.00221   0.00242   
0.128   9.01E-4   9.38986E-40.128   0.00214   0.00237   
0.129   8.375E-4  9.29129E-40.129   0.00217   0.00233   
0.13    0.00101   9.17521E-40.13    0.00217   0.0023    
0.131   9.525E-4  9.0611E-4 0.131   0.00213   0.00226   
0.132   8.67E-4   8.94884E-40.132   0.002     0.00222   
0.133   8.29E-4   8.83845E-40.133   0.00204   0.00218   
0.134   8.655E-4  8.72982E-40.134   0.00202   0.00214   
0.135   8.57E-4   8.62294E-40.135   0.00194   0.0021    
0.136   7.795E-4  8.51773E-40.136   0.00197   0.00207   
0.137   7.335E-4  8.41417E-40.137   0.00181   0.00204   
0.138   7.265E-4  8.3122E-4 0.138   0.00191   0.002     
0.139   8.66E-4   8.2118E-4 0.139   0.00178   0.00197   
0.14    7.42E-4   8.11293E-40.14    0.00188   0.00193   
0.141   8.68E-4   8.01553E-40.141   0.00181   0.0019    
0.142   7.475E-4  7.91959E-40.142   0.00171   0.00187   
0.143   7.53E-4   7.82507E-40.143   0.00169   0.00184   
0.144   8.07E-4   7.73193E-40.144   0.0017    0.00181   
0.145   6.075E-4  7.64015E-40.145   0.00163   0.00178   
0.146   6.11E-4   7.5497E-4 0.146   0.00168   0.00175   
0.147   6.725E-4  7.46055E-40.147   0.00161   0.00172   
0.148   6.905E-4  7.37268E-40.148   0.00158   0.00169   
0.149   6.485E-4  7.28607E-40.149   0.00155   0.00166   
0.15    7.15E-4   7.20069E-40.15    0.00148   0.00163   
0.151   7.32E-4   7.11651E-40.151   0.00157   0.00161   
0.152   6.845E-4  7.03351E-40.152   0.00154   0.00159   
0.153   5.655E-4  6.95168E-40.153   0.00155   0.00156   
0.154   5.675E-4  6.87099E-40.154   0.00159   0.00154   
0.155   6.735E-4  6.79144E-40.155   0.00151   0.00151   
0.156   5.96E-4   6.71298E-40.156   0.00147   0.00149   
0.157   5.845E-4  6.63561E-40.157   0.00144   0.00146   
0.158   7.005E-4  6.5593E-4 0.158   0.00144   0.00144   
0.159   6.11E-4   6.48406E-40.159   0.00148   0.00142   
0.16    5.88E-4   6.40984E-40.16    0.00137   0.00139   
0.161   4.745E-4  6.33666E-40.161   0.00139   0.00137   
0.162   5.21E-4   6.26446E-40.162   0.00139   0.00136   
0.163   5.635E-4  6.19326E-40.163   0.00127   0.00134   
0.164   5.89E-4   6.12303E-40.164   0.00125   0.00132   
0.165   5.745E-4  6.05375E-40.165   0.00128   0.0013    
0.166   5.805E-4  5.98541E-40.166   0.00132   0.00128   
0.167   5.705E-4  5.91801E-40.167   0.00136   0.00126   
0.168   5.165E-4  5.85151E-40.168   0.0013    0.00124   
0.169   5.17E-4   5.78591E-40.169   0.0013    0.00122   
0.17    5.13E-4   5.72121E-40.17    0.00127   0.0012    
0.171   5.725E-4  5.65738E-40.171   0.00122   0.00118   
0.172   5.1E-4    5.5944E-4 0.172   0.00127   0.00116   
0.173   6.445E-4  5.53229E-40.173   0.0012    0.00115   
0.174   4.625E-4  5.471E-4  0.174   0.00117   0.00113   
0.175   6.135E-4  5.41053E-40.175   0.00118   0.00112   
0.176   4.62E-4   5.35089E-40.176   0.00113   0.00111   
0.177   4.99E-4   5.29204E-40.177   0.00109   0.00109   
0.178   4.485E-4  5.23398E-40.178   0.00111   0.00107   
0.179   5.215E-4  5.1767E-4 0.179   0.00104   0.00106   
0.18    4.275E-4  5.1202E-4 0.18    0.00116   0.00104   
0.181   4.705E-4  5.06446E-40.181   0.00108   0.00103   
0.182   5.07E-4   5.00948E-40.182   0.00108   0.00101   
0.183   4.94E-4   4.95522E-40.183   0.00102   0.001     
0.184   5.25E-4   4.90171E-40.184   0.00109   9.90413E-4
0.185   5.095E-4  4.84892E-40.185   0.0011    9.73883E-4
0.186   4.875E-4  4.79685E-40.186   9.76E-4   9.61121E-4
0.187   5.205E-4  4.74548E-40.187   0.00105   9.48621E-4
0.188   4.265E-4  4.69481E-40.188   9.575E-4  9.36375E-4
0.189   4.325E-4  4.64484E-40.189   9.935E-4  9.24377E-4
0.19    4.25E-4   4.59555E-40.19    0.00101   9.12624E-4
0.191   3.84E-4   4.54695E-40.191   9.18E-4   9.01107E-4
0.192   4.21E-4   4.499E-4  0.192   9.155E-4  8.89822E-4
0.193   3.22E-4   4.45172E-40.193   9.51E-4   8.78764E-4
0.194   5.595E-4  4.40511E-40.194   8.855E-4  8.67925E-4
0.195   4.315E-4  4.35914E-40.195   9.175E-4  8.57301E-4
0.196   4.98E-4   4.31381E-40.196   9.44E-4   8.46888E-4
0.197   4.485E-4  4.26913E-40.197   8.77E-4   8.36679E-4
0.198   4.335E-4  4.22507E-40.198   8.98E-4   8.2667E-4 
0.199   3.215E-4  4.18163E-40.199   9.03E-4   8.16854E-4
0.2     4.055E-4  4.1388E-4 0.2     8.8E-4    8.07229E-4
0.201   3.145E-4  4.09658E-40.201   8.63E-4   7.97787E-4
0.202   4.1E-4    4.05498E-40.202   8.84E-4   7.88526E-4
0.203   4.555E-4  4.01395E-40.203   8.79E-4   7.7944E-4 
0.204   3.36E-4   3.97352E-40.204   8.515E-4  7.70526E-4
0.205   4.255E-4  3.93367E-40.205   7.69E-4   7.61778E-4
0.206   3.55E-4   3.8944E-4 0.206   7.6E-4    7.53193E-4
0.207   5.04E-4   3.85569E-40.207   8.285E-4  7.44765E-4
0.208   3.8E-4    3.81753E-40.208   8.415E-4  7.36492E-4
0.209   3.73E-4   3.77993E-40.209   8.34E-4   7.2837E-4 
0.21    4.51E-4   3.74287E-40.21    7.5E-4    7.20393E-4
0.211   4.3E-4    3.70635E-40.211   7.78E-4   7.1256E-4 
0.212   4E-4      3.67034E-40.212   7.99E-4   7.04865E-4
0.213   3.645E-4  3.63487E-40.213   8.015E-4  6.97306E-4
0.214   4.065E-4  3.5999E-4 0.214   7.04E-4   6.8988E-4 
0.215   3.14E-4   3.56543E-40.215   8.33E-4   6.82583E-4
0.216   3.89E-4   3.53145E-40.216   6.85E-4   6.75411E-4
0.217   3.24E-4   3.49796E-40.217   6.985E-4  6.68362E-4
0.218   3.235E-4  3.46495E-40.218   7.41E-4   6.61433E-4
0.219   3.04E-4   3.4324E-4 0.219   7.145E-4  6.54621E-4
0.22    3.76E-4   3.40031E-40.22    7.245E-4  6.47923E-4
0.221   2.94E-4   3.36866E-40.221   6.97E-4   6.41336E-4
0.222   3.37E-4   3.33746E-40.222   6.39E-4   6.34858E-4
0.223   2.52E-4   3.30668E-40.223   6.22E-4   6.28487E-4
0.224   3.215E-4  3.27633E-40.224   7.295E-4  6.22218E-4
0.225   2.485E-4  3.24639E-40.225   6.79E-4   6.16051E-4
0.226   2.67E-4   3.21685E-40.226   6.135E-4  6.09984E-4
0.227   3E-4      3.1877E-4 0.227   6.28E-4   6.04015E-4
0.228   3.82E-4   3.15893E-40.228   6.505E-4  5.98139E-4
0.229   3.295E-4  3.13055E-40.229   5.895E-4  5.92356E-4
0.23    3.625E-4  3.10253E-40.23    6.52E-4   5.86664E-4
0.231   2.52E-4   3.07486E-40.231   6.575E-4  5.81061E-4
0.232   3.225E-4  3.04755E-40.232   6.9E-4    5.75543E-4
0.233   3.515E-4  3.02058E-40.233   6.22E-4   5.70112E-4
0.234   3.265E-4  2.99394E-40.234   6.745E-4  5.64765E-4
0.235   2.52E-4   2.96763E-40.235   7.21E-4   5.59499E-4
0.236   2.24E-4   2.94163E-40.236   6.815E-4  5.54312E-4
0.237   2.105E-4  2.91595E-40.237   5.96E-4   5.49204E-4
0.238   1.775E-4  2.89056E-40.238   5.955E-4  5.44172E-4
0.239   2.36E-4   2.86548E-40.239   5.88E-4   5.39216E-4
0.24    2.86E-4   2.84068E-40.24    5.385E-4  5.34334E-4
0.241   1.635E-4  2.81617E-40.241   6.12E-4   5.29524E-4
0.242   2.625E-4  2.79193E-40.242   5.695E-4  5.24785E-4
0.243   2.89E-4   2.76797E-40.243   5.485E-4  5.20116E-4
0.244   2.985E-4  2.74427E-40.244   5.79E-4   5.15514E-4
0.245   2.49E-4   2.72083E-40.245   5.965E-4  5.10981E-4
0.246   3.165E-4  2.69765E-40.246   5.66E-4   5.06513E-4
0.247   2.11E-4   2.67472E-40.247   5.76E-4   5.02109E-4
0.248   2.955E-4  2.65204E-40.248   5.175E-4  4.97769E-4
0.249   2.01E-4   2.62959E-40.249   5.65E-4   4.93492E-4
0.25    2.04E-4   2.60739E-40.25    5E-4      4.89274E-4
0.251   2.955E-4  2.58542E-40.251   5.155E-4  4.85118E-4
0.252   2.795E-4  2.56369E-40.252   5.83E-4   4.8102E-4 
0.253   2.17E-4   2.54219E-40.253   5.835E-4  4.76981E-4
0.254   3.23E-4   2.52091E-40.254   5.515E-4  4.72998E-4
0.255   2.27E-4   2.49985E-40.255   4.75E-4   4.69072E-4
0.256   2.555E-4  2.47903E-40.256   5.53E-4   4.65201E-4
0.257   2.585E-4  2.45841E-40.257   5.765E-4  4.61382E-4
0.258   2.44E-4   2.43802E-40.258   4.31E-4   4.57618E-4
0.259   2.72E-4   2.41784E-40.259   4.515E-4  4.53907E-4
0.26    3.27E-4   2.39788E-40.26    5.155E-4  4.50246E-4
0.261   2.725E-4  2.37814E-40.261   5.91E-4   4.46637E-4
0.262   1.65E-4   2.3586E-4 0.262   4.565E-4  4.43077E-4
0.263   3.075E-4  2.33927E-40.263   4.865E-4  4.39566E-4
0.264   2.625E-4  2.32016E-40.264   4.35E-4   4.36104E-4
0.265   2.78E-4   2.30125E-40.265   5.465E-4  4.32689E-4
0.266   2.02E-4   2.28255E-40.266   5.23E-4   4.29321E-4
0.267   1.955E-4  2.26406E-40.267   4.805E-4  4.25999E-4
0.268   2.185E-4  2.24576E-40.268   4.24E-4   4.22723E-4
0.269   2.195E-4  2.22768E-40.269   4.005E-4  4.19491E-4
0.27    3.18E-4   2.20979E-40.27    4.8E-4    4.16304E-4
0.271   2.205E-4  2.19211E-40.271   5.165E-4  4.13159E-4
0.272   2.5E-4    2.17463E-40.272   4.255E-4  4.10058E-4
0.273   2.205E-4  2.15733E-40.273   4.84E-4   4.06998E-4
0.274   2.185E-4  2.14024E-40.274   4.18E-4   4.0398E-4 
0.275   2.18E-4   2.12335E-40.275   4.805E-4  4.01004E-4
0.276   2.08E-4   2.10664E-40.276   4.42E-4   3.98067E-4
0.277   1.125E-4  2.09013E-40.277   3.755E-4  3.9517E-4 
0.278   2.58E-4   2.0738E-4 0.278   4.275E-4  3.92313E-4
0.279   2.225E-4  2.05766E-40.279   3.76E-4   3.89494E-4
0.28    2.505E-4  2.0417E-4 0.28    4.355E-4  3.86713E-4
0.281   2.005E-4  2.02593E-40.281   4.695E-4  3.83969E-4
0.282   1.53E-4   2.01033E-40.282   4.315E-4  3.81264E-4
0.283   1.135E-4  1.99491E-40.283   4.315E-4  3.78593E-4
0.284   2.245E-4  1.97966E-40.284   5.02E-4   3.75959E-4
0.285   1.805E-4  1.96458E-40.285   3.625E-4  3.73361E-4
0.286   2.245E-4  1.94967E-40.286   3.935E-4  3.70796E-4
0.287   2.195E-4  1.93492E-40.287   4.14E-4   3.68267E-4
0.288   1.855E-4  1.92034E-40.288   4.85E-4   3.6577E-4 
0.289   1.56E-4   1.9059E-4 0.289   3.68E-4   3.63307E-4
0.29    1.735E-4  1.89162E-40.29    3.89E-4   3.60878E-4
0.291   2.105E-4  1.8775E-4 0.291   4.035E-4  3.58479E-4
0.292   1.49E-4   1.86352E-40.292   3.475E-4  3.56113E-4
0.293   2.135E-4  1.84968E-40.293   4.44E-4   3.53778E-4
0.294   2.31E-4   1.83599E-40.294   3.84E-4   3.51474E-4
0.295   1.825E-4  1.82244E-40.295   3.79E-4   3.49199E-4
0.296   1.92E-4   1.80901E-40.296   4.035E-4  3.46954E-4
0.297   1.87E-4   1.79572E-40.297   3.64E-4   3.44738E-4
0.298   2.02E-4   1.78255E-40.298   3.63E-4   3.4255E-4 
0.299   2.635E-4  1.76952E-40.299   3.22E-4   3.40392E-4
0.3     1.38E-4   1.7566E-4 0.3     3.615E-4  3.3826E-4 
0.301   2.22E-4   1.7438E-4 0.301   4.18E-4   3.36155E-4
0.302   1.855E-4  1.73113E-40.302   3.76E-4   3.34077E-4
0.303   2.12E-4   1.71856E-40.303   3.595E-4  3.32025E-4
0.304   1.99E-4   1.70611E-40.304   3.41E-4   3.29998E-4
0.305   1.375E-4  1.69377E-40.305   3.705E-4  3.27997E-4
0.306   2.325E-4  1.68154E-40.306   3.76E-4   3.26021E-4
0.307   1.135E-4  1.66942E-40.307   3.84E-4   3.24069E-4
0.308   1.475E-4  1.6574E-4 0.308   2.92E-4   3.22141E-4
0.309   1.87E-4   1.64549E-40.309   4.235E-4  3.20236E-4
0.31    9.95E-5   1.63368E-40.31    2.975E-4  3.18354E-4
0.311   1.915E-4  1.62198E-40.311   3.045E-4  3.16494E-4
0.312   1.68E-4   1.61038E-40.312   3.645E-4  3.14657E-4
0.313   1.315E-4  1.59889E-40.313   3.005E-4  3.12841E-4
0.314   1.475E-4  1.5875E-4 0.314   3.11E-4   3.11048E-4
0.315   1.63E-4   1.5762E-4 0.315   3.645E-4  3.09274E-4
0.316   1.725E-4  1.565E-4  0.316   3.255E-4  3.07523E-4
0.317   1.355E-4  1.55392E-40.317   3.28E-4   3.0579E-4 
0.318   9E-5      1.54293E-40.318   3.31E-4   3.04078E-4
0.319   1.48E-4   1.53205E-40.319   3.38E-4   3.02386E-4
0.32    1.82E-4   1.52128E-40.32    3.525E-4  3.00714E-4
0.321   1.695E-4  1.51059E-40.321   3.335E-4  2.9906E-4 
0.322   1.065E-4  1.50002E-40.322   2.7E-4    2.97426E-4
0.323   1.63E-4   1.48956E-40.323   4.12E-4   2.9581E-4 
0.324   1.515E-4  1.4792E-4 0.324   2.87E-4   2.94213E-4
0.325   1.53E-4   1.46893E-40.325   3.42E-4   2.92634E-4
0.326   2.01E-4   1.45879E-40.326   3.515E-4  2.91072E-4
0.327   1.785E-4  1.44875E-40.327   3.17E-4   2.89528E-4
0.328   2.015E-4  1.4388E-4 0.328   3.195E-4  2.88002E-4
0.329   1.405E-4  1.42897E-40.329   2.245E-4  2.86493E-4
0.33    1.865E-4  1.41924E-40.33    3.42E-4   2.85002E-4
0.331   8.65E-5   1.40963E-40.331   2.82E-4   2.83527E-4
0.332   1.425E-4  1.40011E-40.332   3.01E-4   2.82068E-4
0.333   1.565E-4  1.3907E-4 0.333   3.16E-4   2.80626E-4
0.334   1.19E-4   1.3814E-4 0.334   3.385E-4  2.79201E-4
0.335   1.09E-4   1.37219E-40.335   2.985E-4  2.77791E-4
0.336   1.515E-4  1.36309E-40.336   2.905E-4  2.76399E-4
0.337   1.225E-4  1.35409E-40.337   2.835E-4  2.75021E-4
0.338   1.665E-4  1.34519E-40.338   3.27E-4   2.7366E-4 
0.339   1.5E-4    1.33638E-40.339   2.68E-4   2.72314E-4
0.34    1.17E-4   1.32768E-40.34    2.795E-4  2.70984E-4
0.341   9.95E-5   1.31906E-40.341   2.265E-4  2.69668E-4
0.342   1.775E-4  1.31054E-40.342   2.66E-4   2.68367E-4
0.343   1.06E-4   1.30211E-40.343   2.885E-4  2.67081E-4
0.344   1.12E-4   1.29377E-40.344   2.495E-4  2.65811E-4
0.345   1.525E-4  1.2855E-4 0.345   2.43E-4   2.64554E-4
0.346   1.62E-4   1.27732E-40.346   2.59E-4   2.63312E-4
0.347   1.315E-4  1.26922E-40.347   3.295E-4  2.62084E-4
0.348   8.05E-5   1.26119E-40.348   2.22E-4   2.60871E-4
0.349   1.595E-4  1.25323E-40.349   2.195E-4  2.5967E-4 
0.35    1.775E-4  1.24534E-40.35    3.16E-4   2.58483E-4
0.351   2.235E-4  1.23751E-40.351   1.65E-4   2.5731E-4 
0.352   1.005E-4  1.22975E-40.352   2.87E-4   2.5615E-4 
0.353   1.68E-4   1.22205E-40.353   2.475E-4  2.55004E-4
0.354   1.305E-4  1.21441E-40.354   2.83E-4   2.5387E-4 
0.355   6.25E-5   1.20681E-40.355   2.635E-4  2.52749E-4
0.356   9.1E-5    1.19927E-40.356   2.685E-4  2.5164E-4 
0.357   1.545E-4  1.19179E-40.357   2.75E-4   2.50543E-4
0.358   7.5E-5    1.18434E-40.358   2.835E-4  2.49458E-4
0.359   1.22E-4   1.17694E-40.359   2.215E-4  2.48386E-4
0.36    1.53E-4   1.16958E-40.36    2.625E-4  2.47325E-4
0.361   1.38E-4   1.16226E-40.361   2.15E-4   2.46276E-4
0.362   1.38E-4   1.15497E-40.362   2.635E-4  2.45237E-4
0.363   1.135E-4  1.14772E-40.363   2.645E-4  2.44211E-4
0.364   9.45E-5   1.14051E-40.364   2.015E-4  2.43195E-4
0.365   7.1E-5    1.13334E-40.365   2.25E-4   2.42189E-4
0.366   1.97E-4   1.1262E-4 0.366   2.17E-4   2.41194E-4
0.367   8.5E-5    1.11908E-40.367   2.965E-4  2.4021E-4 
0.368   1.5E-4    1.11201E-40.368   1.81E-4   2.39235E-4
0.369   8.3E-5    1.10496E-40.369   2.14E-4   2.38271E-4
0.37    9.2E-5    1.09795E-40.37    1.98E-4   2.37316E-4
0.371   1.24E-4   1.09098E-40.371   2.455E-4  2.36372E-4
0.372   1.53E-4   1.08403E-40.372   2.985E-4  2.35436E-4
0.373   1.165E-4  1.07712E-40.373   2.995E-4  2.3451E-4 
0.374   1.35E-4   1.07025E-40.374   1.45E-4   2.33593E-4
0.375   1.155E-4  1.06342E-40.375   2.63E-4   2.32684E-4
0.376   1.63E-4   1.05662E-40.376   1.985E-4  2.31786E-4
0.377   1.785E-4  1.04987E-40.377   2.76E-4   2.30895E-4
0.378   8.8E-5    1.04316E-40.378   2.56E-4   2.30013E-4
0.379   9.75E-5   1.03649E-40.379   2.595E-4  2.29139E-4
0.38    1.73E-4   1.02987E-40.38    2.88E-4   2.28274E-4
0.381   1.125E-4  1.0233E-4 0.381   2.375E-4  2.27417E-4
0.382   1.715E-4  1.01677E-40.382   1.755E-4  2.26568E-4
0.383   6.65E-5   1.0103E-4 0.383   2.22E-4   2.25726E-4
0.384   1.15E-4   1.00388E-40.384   2.52E-4   2.24892E-4
0.385   1.155E-4  9.97511E-50.385   1.725E-4  2.24066E-4
0.386   9.55E-5   9.91202E-50.386   2.365E-4  2.23247E-4
0.387   8E-5      9.84951E-50.387   2.56E-4   2.22436E-4
0.388   9E-5      9.78763E-50.388   2.8E-4    2.21632E-4
0.389   6.7E-5    9.72633E-50.389   2.305E-4  2.20835E-4
0.39    5.7E-5    9.66568E-50.39    2.215E-4  2.20045E-4
0.391   1.16E-4   9.60565E-50.391   2.36E-4   2.19261E-4
0.392   9.55E-5   9.54627E-50.392   2.86E-4   2.18486E-4
0.393   1.28E-4   9.48754E-50.393   2.13E-4   2.17715E-4
0.394   1.165E-4  9.42948E-50.394   2.545E-4  2.16952E-4
0.395   1.7E-4    9.37209E-50.395   2.415E-4  2.16195E-4
0.396   1.25E-4   9.31535E-50.396   2.205E-4  2.15446E-4
0.397   9.6E-5    9.2593E-5 0.397   1.575E-4  2.14701E-4
0.398   9.4E-5    9.20392E-50.398   2.485E-4  2.13963E-4
0.399   5.4E-5    9.1492E-5 0.399   2.2E-4    2.13231E-4
0.4     9.25E-5   9.09515E-50.4     3.205E-4  2.12505E-4
0.401   9.15E-5   9.04174E-50.401   1.81E-4   2.11785E-4
0.402   1.145E-4  8.989E-5  0.402   2.17E-4   2.11071E-4
0.403   4.8E-5    8.93689E-50.403   2.8E-4    2.10362E-4
0.404   4.8E-5    8.88542E-50.404   2.575E-4  2.09659E-4
0.405   1.38E-4   8.83457E-50.405   2.51E-4   2.08961E-4
0.406   1.45E-4   8.78433E-50.406   2.29E-4   2.0827E-4 
0.407   1.605E-4  8.73471E-50.407   2.195E-4  2.07583E-4
0.408   8.55E-5   8.68565E-50.408   2.035E-4  2.06902E-4
0.409   1.055E-4  8.63717E-50.409   1.5E-4    2.06226E-4
0.41    7.25E-5   8.58926E-50.41    2.585E-4  2.05554E-4
0.411   9.85E-5   8.54189E-50.411   1.38E-4   2.04889E-4
0.412   1.39E-4   8.49506E-50.412   1.535E-4  2.04228E-4
0.413   1.365E-4  8.44874E-50.413   1.825E-4  2.03573E-4
0.414   5.6E-5    8.40291E-50.414   2.08E-4   2.02922E-4
0.415   1.115E-4  8.3576E-5 0.415   1.935E-4  2.02277E-4
0.416   1.505E-4  8.31275E-50.416   2.085E-4  2.01637E-4
0.417   9.7E-5    8.26837E-50.417   2.55E-4   2.01001E-4
0.418   4.15E-5   8.22445E-50.418   2.4E-4    2.00369E-4
0.419   6.15E-5   8.18097E-50.419   1.775E-4  1.99743E-4
0.42    6.9E-5    8.13791E-50.42    2.405E-4  1.99122E-4
0.421   1.125E-4  8.09529E-50.421   2.04E-4   1.98504E-4
0.422   5.55E-5   8.05308E-50.422   1.68E-4   1.97893E-4
0.423   1.03E-4   8.01128E-50.423   2.165E-4  1.97285E-4
0.424   1.3E-4    7.96987E-50.424   2.8E-4    1.96682E-4
0.425   1E-4      7.92886E-50.425   2.325E-4  1.96083E-4
0.426   1.08E-4   7.88824E-50.426   1.71E-4   1.95488E-4
0.427   1.355E-4  7.84799E-50.427   1.91E-4   1.94899E-4
0.428   1.51E-4   7.80812E-50.428   1.535E-4  1.94313E-4
0.429   7.6E-5    7.76863E-50.429   2.385E-4  1.93732E-4
0.43    1.4E-4    7.72951E-50.43    2.18E-4   1.93155E-4
0.431   5.35E-5   7.69074E-50.431   1.67E-4   1.92583E-4
0.432   7.35E-5   7.65234E-50.432   1.98E-4   1.92013E-4
0.433   5.35E-5   7.61432E-50.433   1.25E-4   1.91449E-4
0.434   6.5E-5    7.57662E-50.434   1.085E-4  1.90888E-4
0.435   7.35E-5   7.53929E-50.435   1.66E-4   1.90331E-4
0.436   1.24E-4   7.50233E-50.436   1.73E-4   1.89778E-4
0.437   2.3E-5    7.4657E-5 0.437   2.545E-4  1.89229E-4
0.438   1.35E-4   7.42942E-50.438   1.51E-4   1.88682E-4
0.439   5.9E-5    7.39348E-50.439   1.27E-4   1.8814E-4 
0.44    8.95E-5   7.35788E-50.44    7.95E-5   1.87601E-4
0.441   9.7E-5    7.32261E-50.441   2.08E-4   1.87065E-4
0.442   8.9E-5    7.28767E-50.442   2.575E-4  1.86532E-4
0.443   6.8E-5    7.25306E-50.443   1.67E-4   1.86003E-4
0.444   1.05E-5   7.21877E-50.444   1.79E-4   1.85477E-4
0.445   5.9E-5    7.18478E-50.445   1.695E-4  1.84953E-4
0.446   1.07E-4   7.15111E-50.446   1.985E-4  1.84432E-4
0.447   6.2E-5    7.11772E-50.447   2.09E-4   1.83914E-4
0.448   6.9E-5    7.08464E-50.448   2.08E-4   1.83398E-4
0.449   5.8E-5    7.05182E-50.449   1.67E-4   1.82885E-4
0.45    3.8E-5    7.01929E-50.45    1.995E-4  1.82374E-4
0.451   9.4E-5    6.98703E-50.451   1.83E-4   1.81865E-4
0.452   4.45E-5   6.95502E-50.452   1.775E-4  1.81358E-4
0.453   4.8E-5    6.92324E-50.453   1.495E-4  1.80853E-4
0.454   1.75E-5   6.89172E-50.454   1.53E-4   1.8035E-4 
0.455   7.85E-5   6.86041E-50.455   1.765E-4  1.79847E-4
0.456   7.25E-5   6.82932E-50.456   1.32E-4   1.79348E-4
0.457   8.55E-5   6.79843E-50.457   1.5E-4    1.7885E-4 
0.458   8.25E-5   6.76775E-50.458   1.66E-4   1.78352E-4
0.459   8.05E-5   6.73724E-50.459   1.8E-4    1.77857E-4
0.46    5.25E-5   6.70693E-50.46    1.255E-4  1.77362E-4
0.461   7.95E-5   6.67678E-50.461   1.625E-4  1.7687E-4 
0.462   6.55E-5   6.64679E-50.462   1.315E-4  1.76378E-4
0.463   8.2E-5    6.61695E-50.463   1.625E-4  1.75887E-4
0.464   4.05E-5   6.58725E-50.464   1.495E-4  1.75398E-4
0.465   6.7E-5    6.55769E-50.465   1.225E-4  1.74909E-4
0.466   1.385E-4  6.52827E-50.466   1.785E-4  1.74421E-4
0.467   4.15E-5   6.49898E-50.467   1.42E-4   1.73934E-4
0.468   5.8E-5    6.4698E-5 0.468   1.585E-4  1.73449E-4
0.469   8.15E-5   6.44074E-50.469   6.25E-5   1.72964E-4
0.47    5.7E-5    6.41181E-50.47    2.08E-4   1.7248E-4 
0.471   7.9E-5    6.38298E-50.471   1.8E-4    1.71997E-4
0.472   9.45E-5   6.35426E-50.472   2.015E-4  1.71515E-4
0.473   1.24E-4   6.32566E-50.473   1.99E-4   1.71034E-4
0.474   1.33E-4   6.29717E-50.474   1.53E-4   1.70553E-4
0.475   2.45E-5   6.26879E-50.475   1.285E-4  1.70074E-4
0.476   4.05E-5   6.24052E-50.476   1.65E-4   1.69597E-4
0.477   2.2E-5    6.21236E-50.477   1.89E-4   1.6912E-4 
0.478   1.315E-4  6.18432E-50.478   1.72E-4   1.68645E-4
0.479   9.6E-5    6.1564E-5 0.479   7.35E-5   1.68169E-4
0.48    8.25E-5   6.1286E-5 0.48    1.72E-4   1.67696E-4
0.481   7.3E-5    6.10094E-50.481   9.85E-5   1.67224E-4
0.482   7.1E-5    6.07339E-50.482   2.14E-4   1.66754E-4
0.483   1.835E-4  6.04598E-50.483   1.43E-4   1.66284E-4
0.484   8.9E-5    6.01871E-50.484   1.985E-4  1.65816E-4
0.485   5.3E-5    5.99159E-50.485   1.65E-4   1.65349E-4
0.486   1.265E-4  5.9646E-5 0.486   9.1E-5    1.64883E-4
0.487   8.6E-5    5.93777E-50.487   1.36E-4   1.64421E-4
0.488   5.9E-5    5.9111E-5 0.488   1.915E-4  1.63958E-4
0.489   5.5E-5    5.88458E-50.489   1.43E-4   1.63498E-4
0.49    1.025E-4  5.85823E-50.49    1.15E-4   1.63039E-4
0.491   1.175E-4  5.83205E-50.491   1.375E-4  1.62581E-4
0.492   7.1E-5    5.80603E-50.492   1.41E-4   1.62126E-4
0.493   7.65E-5   5.7802E-5 0.493   1.935E-4  1.61671E-4
0.494   1.1E-4    5.75454E-50.494   1.405E-4  1.61219E-4
0.495   1.015E-4  5.72907E-50.495   7E-5      1.60768E-4
0.496   7.8E-5    5.70377E-50.496   1.105E-4  1.60319E-4
0.497   6.55E-5   5.67866E-50.497   1.47E-4   1.59872E-4
0.498   3.7E-5    5.65373E-50.498   1.04E-4   1.59426E-4
0.499   9.15E-5   5.629E-5  0.499   1.58E-4   1.58983E-4
0.5     7.35E-5   5.60445E-50.5     9.75E-5   1.5854E-4 
0.501   5.5E-5    5.58009E-50.501   7.5E-5    1.58099E-4
0.502   7.35E-5   5.55592E-50.502   1.025E-4  1.57661E-4
0.503   4.35E-5   5.53195E-50.503   1.375E-4  1.57224E-4
