# Supplementary material for: How multisite phosphorylation impacts the conformations of intrinsically disordered proteins
Source: PLoS Comput Biol. 2021 May 4;17(5):e1008939. doi: 10.1371/journal.pcbi.1008939 (PMC8148376; doi:10.1371/journal.pcbi.1008939)
Supplement: S1 Data — (ZIP) [file pcbi.1008939.s014.zip › NumericalData/Fig_4/Fig_4_B.dat]

# q     SAXS(CTD2') MD(CTD2')  q       SAXS(pCTD2') MD(pCTD2')
0.02     0.01409      0.01373    0.02     0.05945     0.0611 
0.021    0.014        0.01364    0.021    0.05899     0.06053
0.022    0.0139       0.01356    0.022    0.05852     0.0594 
0.023    0.01372      0.01335    0.023    0.0578      0.0588 
0.024    0.01405      0.01326    0.024    0.05697     0.05792
0.025    0.01343      0.01316    0.025    0.05615     0.05728
0.026    0.01319      0.01285    0.026    0.05591     0.05638
0.027    0.01313      0.01275    0.027    0.05518     0.05572
0.028    0.01285      0.01255    0.028    0.05421     0.0548 
0.029    0.01287      0.01233    0.029    0.05383     0.05412
0.03     0.01249      0.01223    0.03     0.05295     0.05319
0.031    0.01217      0.01212    0.031    0.05214     0.05249
0.032    0.01221      0.01181    0.032    0.05138     0.05155
0.033    0.01236      0.0117     0.033    0.05107     0.05085
0.034    0.01177      0.0116     0.034    0.04988     0.0499 
0.035    0.01185      0.01138    0.035    0.04896     0.04919
0.036    0.01149      0.01127    0.036    0.04852     0.04825
0.037    0.01169      0.01116    0.037    0.0475      0.04753
0.038    0.01116      0.01086    0.038    0.04664     0.04659
0.039    0.01095      0.01066    0.039    0.04576     0.04588
0.04     0.01095      0.01055    0.04     0.04488     0.04474
0.041    0.01063      0.01034    0.041    0.04454     0.04403
0.042    0.01047      0.01023    0.042    0.04366     0.04311
0.043    0.01037      0.01012    0.043    0.04265     0.04241
0.044    0.01041      0.00984    0.044    0.04213     0.04151
0.045    0.00981      0.00973    0.045    0.04133     0.04082
0.046    0.00966      0.00954    0.046    0.04015     0.03993
0.047    0.00959      0.00934    0.047    0.04001     0.03925
0.048    0.00954      0.00923    0.048    0.03897     0.03839
0.049    0.00938      0.00912    0.049    0.03797     0.03772
0.05     0.00934      0.00897    0.05     0.03723     0.03687
0.051    0.0089       0.00886    0.051    0.03698     0.03622
0.052    0.00897      0.00876    0.052    0.03602     0.0354 
0.053    0.00846      0.00854    0.053    0.03531     0.03476
0.054    0.00835      0.00837    0.054    0.0347      0.03396
0.055    0.00861      0.00826    0.055    0.03437     0.03334
0.056    0.00829      0.00816    0.056    0.03319     0.0326 
0.057    0.00812      0.00806    0.057    0.03266     0.032  
0.058    0.00805      0.00789    0.058    0.03206     0.03138
0.059    0.00791      0.00779    0.059    0.03121     0.03079
0.06     0.00752      0.00769    0.06     0.0304      0.03021
0.061    0.00743      0.00759    0.061    0.02976     0.02964
0.062    0.00722      0.00749    0.062    0.02942     0.02908
0.063    0.00718      0.00734    0.063    0.02873     0.02853
0.064    0.00703      0.00718    0.064    0.02796     0.02799
0.065    0.00687      0.00709    0.065    0.02768     0.02746
0.066    0.00668      0.00699    0.066    0.02691     0.02693
0.067    0.00661      0.0069     0.067    0.02635     0.02642
0.068    0.00644      0.00681    0.068    0.02563     0.02592
0.069    0.00626      0.00667    0.069    0.02493     0.02542
0.07     0.00613      0.00658    0.07     0.02491     0.02493
0.071    0.00603      0.00649    0.071    0.02408     0.02446
0.072    0.00578      0.0064     0.072    0.02354     0.02399
0.073    0.00571      0.00632    0.073    0.02324     0.02353
0.074    0.00565      0.00618    0.074    0.02279     0.02308
0.075    0.0057       0.00605    0.075    0.02209     0.02264
0.076    0.00568      0.00597    0.076    0.02165     0.02221
0.077    0.00544      0.00588    0.077    0.02122     0.02178
0.078    0.00533      0.0058     0.078    0.02104     0.02137
0.079    0.00547      0.00563    0.079    0.02046     0.02096
0.08     0.0052       0.00556    0.08     0.02007     0.02057
0.081    0.00497      0.00548    0.081    0.01973     0.02018
0.082    0.00509      0.00541    0.082    0.0195      0.0198 
0.083    0.00522      0.00533    0.083    0.01878     0.01943
0.084    0.00485      0.00526    0.084    0.01863     0.01906
0.085    0.00477      0.00514    0.085    0.01825     0.01871
0.086    0.00462      0.00507    0.086    0.01802     0.01836
0.087    0.00458      0.00496    0.087    0.01754     0.01802
0.088    0.00449      0.0049     0.088    0.01739     0.01769
0.089    0.00445      0.00483    0.089    0.0169      0.01736
0.09     0.00429      0.00476    0.09     0.01654     0.01705
0.091    0.00424      0.00466    0.091    0.01643     0.01674
0.092    0.00425      0.00459    0.092    0.01618     0.01643
0.093    0.00413      0.00453    0.093    0.01569     0.01614
0.094    0.00409      0.00443    0.094    0.0155      0.01585
0.095    0.00406      0.00437    0.095    0.01532     0.01557
0.096    0.00401      0.00428    0.096    0.0149      0.01529
0.097    0.0039       0.00422    0.097    0.01463     0.01502
0.098    0.00382      0.00416    0.098    0.01443     0.01476
0.099    0.00427      0.00407    0.099    0.01413     0.0145 
0.1      0.00354      0.00402    0.1      0.01399     0.01425
0.101    0.0036       0.00396    0.101    0.01371     0.014  
0.102    0.00343      0.00391    0.102    0.01334     0.01376
0.103    0.00347      0.00382    0.103    0.0134      0.01353
0.104    0.00351      0.00377    0.104    0.01308     0.0133 
0.105    0.00345      0.00372    0.105    0.01284     0.01308
0.106    0.00325      0.00367    0.106    0.01275     0.01286
0.107    0.00327      0.00362    0.107    0.01238     0.01264
0.108    0.00325      0.00354    0.108    0.0121      0.01243
0.109    0.00326      0.0035     0.109    0.01195     0.01223
0.11     0.00317      0.00342    0.11     0.01181     0.01203
0.111    0.00321      0.00337    0.111    0.01174     0.01184
0.112    0.00334      0.00333    0.112    0.01145     0.01164
0.113    0.00294      0.00328    0.113    0.01134     0.01146
0.114    0.00269      0.00324    0.114    0.01123     0.01128
0.115    0.00297      0.00317    0.115    0.01097     0.0111 
0.116    0.00273      0.0031     0.116    0.01077     0.01092
0.117    0.00287      0.00306    0.117    0.01065     0.01075
0.118    0.00274      0.00302    0.118    0.0106      0.01059
0.119    0.00255      0.00298    0.119    0.01047     0.01042
0.12     0.00269      0.00294    0.12     0.01017     0.01026
0.121    0.00261      0.00288    0.121    0.01034     0.01011
0.122    0.00277      0.00284    0.122    0.00997     0.00996
0.123    0.00256      0.00278    0.123    0.00995     0.00981
0.124    0.00257      0.00275    0.124    0.00974     0.00966
0.125    0.00248      0.00271    0.125    0.00963     0.00952
0.126    0.00245      0.00265    0.126    0.00927     0.00938
0.127    0.00262      0.00262    0.127    0.00931     0.00924
0.128    0.00222      0.00259    0.128    0.00912     0.00911
0.129    0.0024       0.00255    0.129    0.0091      0.00898
0.13     0.00247      0.00252    0.13     0.00893     0.00885
0.131    0.00224      0.00245    0.131    0.00872     0.00872
0.132    0.00254      0.00242    0.132    0.00884     0.0086 
0.133    0.00229      0.00239    0.133    0.00867     0.00848
0.134    0.00208      0.00236    0.134    0.00845     0.00836
0.135    0.00212      0.00233    0.135    0.00833     0.00825
0.136    0.00235      0.00228    0.136    0.00822     0.00813
0.137    0.00191      0.00225    0.137    0.00823     0.00802
0.138    0.00194      0.0022     0.138    0.00796     0.00791
0.139    0.00211      0.00218    0.139    0.00798     0.00781
0.14     0.00195      0.00215    0.14     0.00777     0.0077 
0.141    0.00211      0.00211    0.141    0.00787     0.0076 
0.142    0.00233      0.00208    0.142    0.00763     0.0075 
0.143    0.00191      0.00205    0.143    0.00751     0.00741
0.144    0.00184      0.00203    0.144    0.00755     0.00731
0.145    0.00202      0.00201    0.145    0.00749     0.00722
0.146    0.00172      0.00197    0.146    0.00729     0.00713
0.147    0.00185      0.00194    0.147    0.00711     0.00704
0.148    0.00183      0.00192    0.148    0.00695     0.00695
0.149    0.0021       0.0019     0.149    0.00708     0.00686
0.15     0.00182      0.00187    0.15     0.00693     0.00678
0.151    0.00191      0.00185    0.151    0.00696     0.0067 
0.152    0.00171      0.00183    0.152    0.00684     0.00662
0.153    0.00189      0.00181    0.153    0.00681     0.00654
0.154    0.00188      0.00178    0.154    0.00662     0.00646
0.155    0.00177      0.00175    0.155    0.00663     0.00639
0.156    0.00197      0.00173    0.156    0.00652     0.00631
0.157    0.00158      0.00172    0.157    0.00653     0.00624
0.158    0.00152      0.0017     0.158    0.00643     0.00617
0.159    0.00176      0.00168    0.159    0.0063      0.0061 
0.16     0.00157      0.00166    0.16     0.00612     0.00603
0.161    0.00185      0.00163    0.161    0.00622     0.00596
0.162    0.00172      0.00161    0.162    0.0062      0.0059 
0.163    0.0015       0.00159    0.163    0.00599     0.00583
0.164    0.00154      0.00157    0.164    0.00591     0.00577
0.165    0.00145      0.00156    0.165    0.00588     0.00571
0.166    0.00175      0.00154    0.166    0.00586     0.00565
0.167    0.00146      0.00152    0.167    0.00584     0.00559
0.168    0.00181      0.00151    0.168    0.00559     0.00553
0.169    0.00161      0.00149    0.169    0.00565     0.00547
0.17     0.00163      0.00146    0.17     0.00567     0.00542
0.171    0.00147      0.00145    0.171    0.00562     0.00536
0.172    0.00152      0.00143    0.172    0.0055      0.00531
0.173    0.00127      0.00142    0.173    0.00535     0.00526
0.174    0.00143      0.0014     0.174    0.00526     0.00521
0.175    0.0014       0.00139    0.175    0.00527     0.00516
0.176    0.00157      0.00137    0.176    0.00527     0.00511
0.177    0.00131      0.00135    0.177    0.00521     0.00506
0.178    0.00173      0.00133    0.178    0.00522     0.00501
0.179    0.0013       0.00132    0.179    0.00526     0.00496
0.18     0.00144      0.00131    0.18     0.00523     0.00492
0.181    0.00132      0.00129    0.181    0.00502     0.00487
0.182    0.00146      0.00128    0.182    0.00497     0.00483
0.183    0.00143      0.00127    0.183    0.00495     0.00479
0.184    0.00148      0.00126    0.184    0.00487     0.00474
0.185    0.00152      0.00124    0.185    0.00494     0.0047 
0.186    0.00124      0.00123    0.186    0.00469     0.00466
0.187    0.00108      0.00122    0.187    0.00473     0.00462
0.188    0.00107      0.0012     0.188    0.00475     0.00458
0.189    0.00121      0.00119    0.189    0.00455     0.00455
0.19     0.00123      0.00118    0.19     0.00458     0.00451
0.191    0.00155      0.00116    0.191    0.00451     0.00447
0.192    0.00137      0.00115    0.192    0.00447     0.00443
0.193    0.00145      0.00114    0.193    0.00445     0.0044 
0.194    0.00117      0.00113    0.194    0.00443     0.00436
0.195    9.87574E-4   0.00112    0.195    0.00457     0.00433
0.196    0.0011       0.00111    0.196    0.0044      0.0043 
0.197    0.0014       0.0011     0.197    0.00445     0.00426
0.198    0.00118      0.00109    0.198    0.00441     0.00423
0.199    0.00116      0.00108    0.199    0.00437     0.0042 
0.2      0.00117      0.00107    0.2      0.00427     0.00417
0.201    0.00119      0.00106    0.201    0.00418     0.00414
0.202    0.00113      0.00105    0.202    0.00436     0.00411
0.203    0.00115      0.00103    0.203    0.00419     0.00408
0.204    9.93681E-4   0.00102    0.204    0.00419     0.00405
0.205    9.04542E-4   0.00102    0.205    0.00423     0.00402
0.206    0.00104      0.00101    0.206    0.00426     0.00399
0.207    0.00117      9.98325E-4 0.207    0.0041      0.00397
0.208    0.00121      9.89711E-4 0.208    0.00416     0.00394
0.209    0.00123      9.81228E-4 0.209    0.00401     0.00391
0.21     8.59207E-4   9.72868E-4 0.21     0.00383     0.00389
0.211    0.00114      9.64632E-4 0.211    0.00402     0.00386
0.212    0.00117      9.56518E-4 0.212    0.00408     0.00384
0.213    0.00122      9.48525E-4 0.213    0.00384     0.00381
0.214    0.0011       9.40647E-4 0.214    0.0038      0.00379
0.215    0.00103      9.32888E-4 0.215    0.00399     0.00377
0.216    0.0011       9.25244E-4 0.216    0.00377     0.00374
0.217    8.44897E-4   9.11045E-4 0.217    0.00382     0.00372
0.218    0.00106      9.03694E-4 0.218    0.00387     0.0037 
0.219    0.00122      8.9645E-4  0.219    0.00364     0.00367
0.22     8.32958E-4   8.89312E-4 0.22     0.00368     0.00365
0.221    8.74384E-4   8.8228E-4  0.221    0.00366     0.00363
0.222    0.00122      8.7535E-4  0.222    0.00368     0.00361
0.223    0.00116      8.68522E-4 0.223    0.00356     0.00359
0.224    0.00104      8.61793E-4 0.224    0.00355     0.00357
0.225    0.00114      8.55162E-4 0.225    0.00352     0.00355
0.226    8.89284E-4   8.48628E-4 0.226    0.00357     0.00353
0.227    8.92019E-4   8.42189E-4 0.227    0.00345     0.00351
0.228    0.00108      8.35842E-4 0.228    0.00351     0.00349
0.229    0.0011       8.29588E-4 0.229    0.00334     0.00347
0.23     9.13017E-4   8.17584E-4 0.23     0.00344     0.00345
0.231    9.66362E-4   8.11566E-4 0.231    0.00344     0.00343
0.232    8.70663E-4   8.05633E-4 0.232    0.00354     0.00341
0.233    9.03004E-4   7.99784E-4 0.233    0.0032      0.00339
0.234    8.42945E-4   7.9402E-4  0.234    0.00337     0.00338
0.235    9.24625E-4   7.88336E-4 0.235    0.00329     0.00336
0.236    5.81409E-4   7.82733E-4 0.236    0.00322     0.00334
0.237    0.00121      7.77209E-4 0.237    0.00332     0.00332
0.238    6.75827E-4   7.71762E-4 0.238    0.00341     0.00331
0.239    7.54091E-4   7.6104E-4  0.239    0.0033      0.00329
0.24     7.80336E-4   7.55795E-4 0.24     0.00312     0.00327
0.241    0.00107      7.50622E-4 0.241    0.0032      0.00326
0.242    8.63664E-4   7.45521E-4 0.242    0.00321     0.00324
0.243    9.80607E-4   7.40491E-4 0.243    0.00323     0.00323
0.244    8.2497E-4    7.35529E-4 0.244    0.00312     0.00321
0.245    0.00102      7.30635E-4 0.245    0.0031      0.0032 
0.246    7.79555E-4   7.25809E-4 0.246    0.00309     0.00318
0.247    8.90758E-4   7.21048E-4 0.247    0.00297     0.00317
0.248    8.9917E-4    7.1143E-4  0.248    0.00285     0.00315
0.249    9.42648E-4   7.06841E-4 0.249    0.00301     0.00314
0.25     8.3678E-4    7.02315E-4 0.25     0.003       0.00312
0.251    9.58866E-4   6.97849E-4 0.251    0.00302     0.00311
0.252    9.14421E-4   6.93443E-4 0.252    0.00281     0.00309
0.253    6.9743E-4    6.89095E-4 0.253    0.00292     0.00308
0.254    0.00104      6.84806E-4 0.254    0.00313     0.00307
0.255    7.98029E-4   6.80573E-4 0.255    0.00299     0.00305
0.256    0.00104      6.71815E-4 0.256    0.00266     0.00304
0.257    5.32424E-4   6.67734E-4 0.257    0.00279     0.00303
0.258    9.40812E-4   6.63707E-4 0.258    0.00289     0.00302
0.259    7.18145E-4   6.59732E-4 0.259    0.0029      0.003  
0.26     7.87702E-4   6.55809E-4 0.26     0.00287     0.00299
0.261    8.26685E-4   6.51938E-4 0.261    0.00279     0.00298
0.262    7.01783E-4   6.48117E-4 0.262    0.00262     0.00297
0.263    6.16338E-4   6.44346E-4 0.263    0.0029      0.00295
0.264    7.05145E-4   6.40624E-4 0.264    0.00286     0.00294
0.265    7.28264E-4   6.36949E-4 0.265    0.00295     0.00293
0.266    9.78803E-4   6.29118E-4 0.266    0.00282     0.00292
0.267    0.00103      6.25574E-4 0.267    0.00271     0.00291
0.268    7.32731E-4   6.22074E-4 0.268    0.00259     0.0029 
0.269    5.9623E-4    6.1862E-4  0.269    0.00259     0.00289
0.27     7.29779E-4   6.1521E-4  0.27     0.00266     0.00288
0.271    7.70714E-4   6.11844E-4 0.271    0.00269     0.00287
0.272    8.93187E-4   6.0852E-4  0.272    0.00267     0.00286
0.273    7.11052E-4   6.05239E-4 0.273    0.00264     0.00285
0.274    7.12542E-4   6.01999E-4 0.274    0.00268     0.00284
0.275    5.8144E-4    5.94897E-4 0.275    0.00253     0.00283
0.276    5.92074E-4   5.91771E-4 0.276    0.00253     0.00282
0.277    6.90148E-4   5.88684E-4 0.277    0.0025      0.00281
0.278    8.76406E-4   5.85637E-4 0.278    0.00269     0.0028 
0.279    7.26245E-4   5.82628E-4 0.279    0.00265     0.00279
