# Supplementary material for: How multisite phosphorylation impacts the conformations of intrinsically disordered proteins
Source: PLoS Comput Biol. 2021 May 4;17(5):e1008939. doi: 10.1371/journal.pcbi.1008939 (PMC8148376; doi:10.1371/journal.pcbi.1008939)
Supplement: S1 Data — (ZIP) [file pcbi.1008939.s014.zip › NumericalData/SI/S9_Fig]

#NCPR Rg(100mM) Error NCPR Rg(350mM) Error
0        0.58377   0.10731    0.06     0.92651   0.11936
0.24     1.12793   0.1934     0.12     0.92242   0.15139
0.1363   0.90562   0.19434    0.24     0.99434   0.14907
0.17     0.93188   0.14712    0.1363   0.94747   0.14011
0.1969   1.00653   0.22279    0.1969   1.00182   0.18604
0.2575   1.05248   0.14678    0.3787   1.08422   0.13805
0.3787   1.22626   0.1027     0.185    1.12007   0.11595
0.185    1.1832    0.09352    0.061    1.01601   0.14163
0.061    0.97538   0.17884    0        0.8465    0.13991
0.061    0.76755   0.08837    0.24     1.04061   0.13905
0.01515  0.73273   0.1216 
0.07576  0.92312   0.09504
0.16667  0.88556   0.12535
0.13636  1.02891   0.11624
0.28788  1.12662   0.14725
