# Supplementary material for: How multisite phosphorylation impacts the conformations of intrinsically disordered proteins
Source: PLoS Comput Biol. 2021 May 4;17(5):e1008939. doi: 10.1371/journal.pcbi.1008939 (PMC8148376; doi:10.1371/journal.pcbi.1008939)
Supplement: S1 Data — (ZIP) [file pcbi.1008939.s014.zip › NumericalData/SI/FigS3/400mM_pAsh1.dat]

#Residue H(ASH1_Exp) H(ASH1_MD) CA(ASH1_Exp) CA(ASH1_MD) CB(ASH1_Exp) CB(ASH1_MD) C(ASH1_Exp) C(ASH1_MD) N(ASH1_Exp) N(ASH1_MD)
3    8.31    8.32028   55.223  55.31656   60.941   60.87916   171.404   171.56306   115.437   117.5146 
4    8.332   8.17223   49.757  49.19463   16.254   16.66916   174.763   174.8555    125.987   124.22387
5    8.128   8.26257   54.967  55.51019   60.864   61.18607   171.672   172.00925   114.835   114.81782
6    8.221   7.97498   55.363  55.17716   60.86    61.43286   171.294   171.44675   117.962   116.6705 
7    8.535   8.76876   53.008  53.11395   61.637   62.25403   169.252   171.70037   120.418   118.99486
8                              59.72129            29.46177             174.12427                      
9    8.802   8.82607   52.985  52.97111   61.603   62.34086   169.588   171.71165   119.623   117.5172 
10                             59.88188            29.33749             174.35162                      
11   8.284   8.16333   55.476  55.16324   60.97    61.14946   171.314   172.07259   116.718   115.98393
12   8.491   8.7903    56.934  58.78827   68.858   68.28863   170.107   171.83298   119.745   121.09114
13                             59.94615            29.19022             175.2071                       
14   8.397   8.32269   59.98   60.17359   66.277   66.43424   172.198   172.71631   115.154   114.08455
15   8.227   8.14256   53.525  53.7854    29.396   29.8963    173.901   173.82523   123.505   120.20452
16   8.233   7.85913   55.712  55.14307   60.919   61.36969   172.48    172.34242   116.281   114.90651
17   8.306   8.23484   42.415  42.25822                       171.37    171.60492   110.906   109.37862
18   7.924   8.15187   53.314  52.65394   29.936   31.04095   173.905   173.7822    120.648   120.3382 
19   8.221   8.37333   52.491  52.67574   29.663   30.00055   173.371   173.78219   121.381   121.89091
20   8.21    8.2729    53.177  52.5004    27.681   28.40992   173.448   173.66616   122.834   121.81959
21   8.286   8.27844   55.467  55.59404   60.795   61.01451   171.603   171.80506   117.653   116.43602
22   8.329   7.9965    53.076  52.55095   27.734   28.71116   173.463   173.4378    123.138   120.98434
23   8.297   8.28967   55.412  55.20623   60.818   61.09841   171.728   172.05412   117.401   116.74171
24   8.247   8.37445   55.34   55.47948   60.859   61.04207   171.282   171.91778   117.91    117.14208
25   8.489   8.73174   53.24   52.97461   61.522   62.3323    169.053   171.42428   120.726   118.38118
26                             59.9389             29.38365             174.19184                      
27   8.185   8.09596   59.712  57.73453   29.033   30.90448   173.347   173.40483   121.735   118.18829
28   8.35    8.30988   50.704  51.46673   27.099   27.35746   171.087   172.08258   127.583   122.63593
29                     60.002  59.82312            29.46102             174.17672                      
30   8.2     8.24688   53.067  52.93726   30.135   30.75868   173.13    173.61901   122.176   120.77116
31   8.224   8.11599   48.906  48.91441   16.262   17.05995   174.151   174.36241   126.128   125.03611
32   8.02    8.09629   54.68   54.35026   36.132   36.89425   172.402   172.86145   120.503   119.06641
33   8.477   8.96813   56.037  58.01895   69.657   68.58277   168.739   171.77376   123.098   120.99232
34                             60.15614            29.30672             174.16239                      
35   8.726   8.97958   52.87   52.73723   61.703   62.597     169.579   171.29757   119.696   117.08786
36                             60.00388            29.30746             174.19001                      
37   8.074   8.22926   52.435  52.37689   28.058   28.89555   173.204   173.38709   120.453   120.39107
38   8.538   8.76593   52.687  53.00243   62.218   62.41418   170.234   171.50123   118.915   117.69922
39                             59.78407            29.40358             174.04912                      
40   8.057   8.3988    50.106  50.27079   35.67    36.45273   171.922   172.44838   116.448   118.73231
41   7.746   8.09393   55.649  54.3286    35.578   37.3093    172.785   172.48701   121.039   120.98643
42   8.039   7.95987   52.661  52.72515   26.527   27.61031   171.339   171.85405   121.356   119.88614
43   7.828   7.90231   53.45   52.20593   27.471   28.83146   172.972   173.15213   122.04    123.51862
44   8.033   8.19151   54.528  55.13719   36.279   36.66591   172.432   173.00457   120.746   121.01895
45   7.991   7.81934   49.475  49.01278   16.332   16.82833   174.347   174.71167   124.907   123.13279
46   7.992   8.12389   51.851  52.17641   39.281   39.82727   174.166   174.48756   120.892   120.66812
47   8.016   8.07066   51.382  50.51646   38.29    39.06023   172.987   173.08717   120.404   119.23793
48   8.415   8.78623   52.806  53.51492   61.853   62.56665   168.82    171.5151    118.304   117.95499
49                     58.815  58.84852            28.29371             172.95539                      
50                     59.924  59.89028            29.34697             174.37013                      
51   8.344   8.35678   52.543  52.51697   27.027   27.16741   172.889   173.25134   120.917   119.59908
52   8.632   8.90091   52.734  52.80175   61.876   62.54588   169.802   171.32903   119.94    117.36247
53                             60.04824            29.25434             174.308                        
54   8.292   8.2057    53.262  52.63054   27.396   28.66309   173.808   173.57876   120.746   120.46355
55   8.274   8.208     53.038  52.93066   27.719   28.38945   173.659   173.67831   122.553   120.6158 
56   8.28    8.38252   55.368  55.65747   61.01    60.59528   171.351   172.05135   117.011   116.28152
57   8.356   8.12846   55.599  55.43824   61.005   61.11602   171.469   171.75842   117.909   116.37314
58   8.333   8.28772   50.415  49.92062   35.772   36.85218   172.405   172.80961   120.453   119.60101
59   8.063   8.28479   55.636  55.66074   60.856   60.9102    171.765   172.20543   115.716   116.85815
60   8.591   8.33701   55.247  55.84918   62.486   60.74596   172.245   172.35688   118.768   116.77034
61   8.172   8.05319   59.205  58.79886   35.423   35.66218   174.031   174.09813   122.327   120.5906 
62   7.869   7.92468   59.682  58.65888   66.313   67.20562   171.992   172.0642    117.23    114.50183
63   8.063   8.13033   53.456  53.29925   29.658   30.53463   173.885   173.84932   123.774   122.42564
64   8.159   8.12491   53.879  53.03998   29.806   30.42519   174.434   174.28008   122.392   120.81602
65   8.303   8.30795   42.17   42.13961                       171.243   171.9671    110.124   109.59012
66   8.022   8.34516   55.477  55.45191   60.984   61.01661   171.67    172.27747   115.607   115.63968
67   8.28    8.29571   53.152  53.65249   27.738   27.02752   173.456   173.42495   122.992   121.22012
68   8.315   7.88035   53.006  52.18415   27.702   29.07764   173.556   173.2853    122.968   119.38235
69   8.359   8.38935   55.375  55.56688   60.894   61.02957   171.921   172.13529   117.562   116.95265
70   8.581   8.28064   55.735  55.38237   61.062   61.19009   172.269   172.23851   118.914   116.77617
71   8.421   8.14756   42.354  42.29705                       171.161   171.76702   111.174   109.78011
72   8.039   8.38889   55.069  55.42206   61.119   61.1525    171.233   171.95874   115.203   115.23215
73   8.544   8.85042   53.069  53.00476   61.739   62.53768   169.836   171.39364   119.891   118.57877
74                             60.00176            29.31082             174.98026                      
75   7.981   8.25531   59.555  59.96373   66.41    66.33861   171.663   172.37529   114.725   114.1918 
76   8.151   8.03798   52.884  53.19905   27.665   28.45056   173.037   173.49364   123.92    121.39136
77   8.281   8.09148   52.751  52.42742   27.319   27.97067   172.36    172.60705   120.733   117.52953
78   8.057   8.06216   58.743  59.89525   66.843   66.61327   171.545   172.42986   115.911   115.08364
79   8.11    7.89491   59.016  58.74694   66.997   67.28575   171.264   171.82826   117.523   114.47138
80   8.251   8.04532   52.985  52.51768   27.831   28.69531   173.039   173.26199   124.75    121.67663
81   8.174   8.07654   59.424  58.22321   29.665   30.55358   173.101   173.48586   122.895   118.48955
82   8.366   8.85417   55.538  56.47184   25.165   23.98696   170.758   171.87719   124.612   120.15107
83   7.687   7.64279   60.812  59.22941   30.105   30.28164   178.05    174.03429   126.521   118.00219
