# Supplementary material for: How multisite phosphorylation impacts the conformations of intrinsically disordered proteins
Source: PLoS Comput Biol. 2021 May 4;17(5):e1008939. doi: 10.1371/journal.pcbi.1008939 (PMC8148376; doi:10.1371/journal.pcbi.1008939)
Supplement: S1 Data — (ZIP) [file pcbi.1008939.s014.zip › NumericalData/SI/FigS3/150mM_pAsh1.dat]

#Residue H(pASH1_Exp) H(pASH1_MD) CA(pASH1_Exp) CA(pASH1_MD) CB(pASH1_Exp) CB(pASH1_MD) C(pASH1_Exp) C(pASH1_MD) N(pASH1_Exp) N(pASH1_MD)
3     8.31    8.3161   55.223   55.29339  60.941   60.89784    171.404  171.17571    115.437    117.4544 
4     8.332   8.1479   49.757   49.03559  16.254   17.06715    174.763  174.50336    125.987    124.29976
5     8.128   8.23935  54.967   55.19596  60.864   61.52888    171.672  171.71682    114.835    115.1826 
6     8.221   8.12617  55.363   55.0913   60.86    61.63156    171.294  171.07761    117.962    116.74235
7     8.535   8.86864  53.008   53.4619   61.637   62.09902    169.252  171.75312    120.418    118.81165
8                               59.61151           29.56519             173.92317                        
9     8.802   8.74104  52.985   53.27468  61.603   62.03499    169.588  171.60782    119.623    117.42226
10                              59.76976           29.45888             174.22281                        
11    8.284   8.26994  55.476   55.66585  60.97    60.55684    171.314  171.98881    116.718    115.60881
12    8.491   8.6742   56.934   58.7814   68.858   68.26534    170.107  171.59004    119.745    120.7539 
13                              59.7708            29.28141             175.02741                        
14    8.397   8.38355  59.98    60.53911  66.277   66.36892    172.198  172.54759    115.154    114.22425
15    8.227   7.99622  53.525   53.41837  29.396   30.76866    173.901  173.62213    123.505    120.00429
16    8.233   7.9305   55.712   55.46658  60.919   61.19317    172.48   172.08973    116.281    115.21945
17    8.306   8.15398  42.415   42.04181                       171.37   171.14213    110.906    109.33985
18    7.924   8.25057  53.314   52.53664  29.936   31.17591    173.905  173.33775    120.648    119.50537
19    8.221   8.34431  52.491   52.4462   29.663   30.09191    173.371  173.35893    121.381    121.63821
20    8.21    8.25675  53.177   52.23484  27.681   28.68136    173.448  173.46245    122.834    122.40781
21    8.286   8.47452  55.467   55.84316  60.795   60.16862    171.603  171.77366    117.653    116.08013
22    8.329   7.99167  53.076   52.92137  27.734   28.39325    173.463  173.48856    123.138    120.5303 
23    8.297   8.24105  55.412   55.37076  60.818   60.94632    171.728  171.87366    117.401    116.68117
24    8.247   8.30257  55.34    55.48717  60.859   61.22414    171.282  171.61627    117.91     116.90915
25    8.489   8.87086  53.24    52.74101  61.522   62.53058    169.053  171.07598    120.726    118.20601
26                              60.06668           29.31605             173.81831                        
27    8.185   8.05232  59.712   56.76871  29.033   31.76589    173.347  173.03634    121.735    117.88707
28    8.35    8.37292  50.704   51.94146  27.099   27.06862    171.087  171.94752    127.583    121.69053
29                     60.002   59.84932           29.41767             174.09524                        
30    8.2     8.25414  53.067   53.37861  30.135   30.58976    173.13   173.56798    122.176    120.65729
31    8.224   7.97881  48.906   49.03683  16.262   17.07279    174.151  174.04323    126.128    123.74015
32    8.02    7.85323  54.68    54.0674   36.132   37.22909    172.402  172.44158    120.503    118.30196
33    8.477   8.70654  56.037   58.181    69.657   68.5592     168.739  171.35827    123.098    120.89309
34                              59.63094           29.58498             173.63753                        
35    8.726   8.89428  52.87    52.85598  61.703   62.38806    169.579  171.35241    119.696    117.65275
36                              59.98977           29.36238             173.9379                         
37    8.074   8.16929  52.435   51.93862  28.058   28.99284    173.204  173.21131    120.453    120.15802
38    8.538   8.71385  52.687   53.26289  62.218   62.28781    170.234  171.96179    118.915    118.13516
39                              60.72948           28.99381             174.24917                        
40    8.057   8.15857  50.106   49.95579  35.67    36.61122    171.922  172.54519    116.448    117.25822
41    7.746   8.18279  55.649   55.93108  35.578   36.27812    172.785  172.88123    121.039    121.19931
42    8.039   7.79954  52.661   52.29889  26.527   27.98145    171.339  171.35718    121.356    117.08661
43    7.828   7.91172  53.45    52.36429  27.471   28.4165     172.972  172.7619     122.04     122.14614
44    8.033   8.16184  54.528   54.5177   36.279   37.55453    172.432  172.508      120.746    120.75014
45    7.991   7.79459  49.475   48.6782   16.332   17.21961    174.347  174.37041    124.907    123.92259
46    7.992   8.16975  51.851   52.14216  39.281   39.99132    174.166  174.37003    120.892    121.37558
47    8.016   8.16315  51.382   51.18723  38.29    38.90336    172.987  172.92033    120.404    119.00073
48    8.415   8.9275   52.806   52.71547  61.853   62.71344    168.82   170.96585    118.304    117.51172
49                     58.815   58.91159           28.33172             172.80425                        
50                     59.924   59.77446           29.4645              173.90784                        
51    8.344   8.29395  52.543   52.19246  27.027   27.45817    172.889  172.94162    120.917    119.56074
52    8.632   8.79364  52.734   52.88658  61.876   62.41726    169.802  171.33503    119.94     118.726  
53                              59.8631            29.52309             173.95249                        
54    8.292   8.2457   53.262   52.65209  27.396   28.63084    173.808  173.34835    120.746    120.60914
55    8.274   8.26528  53.038   52.81153  27.719   28.49133    173.659  173.48742    122.553    121.63644
56    8.28    8.49512  55.368   55.90109  61.01    60.22416    171.351  171.902      117.011    116.19832
57    8.356   8.36499  55.599   55.85073  61.005   60.07119    171.469  171.55661    117.909    115.2502 
58    8.333   8.07861  50.415   50.10238  35.772   36.66334    172.405  172.79362    120.453    119.27142
59    8.063   8.44099  55.636   55.84915  60.856   60.40938    171.765  171.88853    115.716    117.23935
60    8.591   8.2444   55.247   55.77466  62.486   60.68223    172.245  171.7531     118.768    116.02643
61    8.172   7.83557  59.205   57.74565  35.423   36.10426    174.031  173.48945    122.327    119.95036
62    7.869   8.1622   59.682   58.51254  66.313   67.14546    171.992  171.76388    117.23     116.51185
63    8.063   8.30294  53.456   53.66592  29.658   30.48499    173.885  173.75264    123.774    122.78771
64    8.159   8.19335  53.879   53.19308  29.806   29.81765    174.434  173.85427    122.392    120.90557
65    8.303   8.22193  42.17    42.12013                       171.243  171.48253    110.124    108.97107
66    8.022   8.34609  55.477   55.22725  60.984   61.20609    171.67   171.76275    115.607    115.34144
67    8.28    8.14832  53.152   52.80551  27.738   28.34845    173.456  173.46989    122.992    121.5486 
68    8.315   8.38255  53.006   53.48136  27.702   28.09385    173.556  173.74472    122.968    122.4946 
69    8.359   8.18088  55.375   55.37596  60.894   60.73806    171.921  171.65383    117.562    116.01104
70    8.581   8.20572  55.735   55.46624  61.062   61.03868    172.269  172.15537    118.914    116.12712
71    8.421   8.32502  42.354   42.32455                       171.161  171.4595     111.174    109.98212
72    8.039   8.24164  55.069   55.06018  61.119   61.43271    171.233  171.44305    115.203    115.27552
73    8.544   8.62872  53.069   52.74311  61.739   62.74098    169.836  170.99527    119.891    118.24625
74                              59.82438           29.40781             174.40932                        
75    7.981   8.24015  59.555   59.29625  66.41    66.95004    171.663  171.81803    114.725    114.93968
76    8.151   8.15948  52.884   52.13212  27.665   29.1215     173.037  172.94144    123.92     122.51653
77    8.281   8.40999  52.751   52.4826   27.319   27.98487    172.36   172.56826    120.733    119.0963 
78    8.057   8.13798  58.743   59.57003  66.843   66.79956    171.545  172.22229    115.911    115.85534
79    8.11    8.20171  59.016   59.15859  66.997   67.05705    171.264  171.73113    117.523    113.98741
80    8.251   7.85556  52.985   52.75347  27.831   28.43176    173.039  173.16847    124.75     121.48264
81    8.174   8.16671  59.424   58.48463  29.665   30.16081    173.101  173.25278    122.895    119.04421
82    8.366   8.60766  55.538   56.09439  25.165   24.79287    170.758  171.80889    124.612    120.17812
83    7.687   7.79658  60.812   59.45936  30.105   30.1376     178.05   173.97844    126.521    119.08085
