# Supplementary material for: How multisite phosphorylation impacts the conformations of intrinsically disordered proteins
Source: PLoS Comput Biol. 2021 May 4;17(5):e1008939. doi: 10.1371/journal.pcbi.1008939 (PMC8148376; doi:10.1371/journal.pcbi.1008939)
Supplement: S1 Data — (ZIP) [file pcbi.1008939.s014.zip › NumericalData/SI/FigS3/400mM_Ash1.dat]

#Residue H(pASH1_Exp) H(pASH1_MD) CA(pASH1_Exp) CA(pASH1_MD) CB(pASH1_Exp) CB(pASH1_MD) C(pASH1_Exp) C(pASH1_MD) N(pASH1_Exp) N(pASH1_MD)
3     8.323    8.32134  58.183   58.32243   63.706  63.85694   174.519    174.13499    115.801    117.62362
4     8.335    8.20933  52.583   52.19319   18.984  19.77887   177.939    177.52829    126.372    124.68587
5     8.158    8.25529  58.26    58.6043    63.629  63.87426   174.62     174.69953    114.887    115.00471
6     8.132    8.27144  58.254   58.69505   63.823  63.67028   174.186    174.3468     117.768    116.45051
7     8.208    7.93766  56.467   56.30389   63.048  63.54522   172.397    172.87693    118.929    116.56627
8                                62.91284           32.3273               176.75088                        
9     8.288    8.18626  56.342   56.39955   63.399  63.51872   172.905    173.13312    118.004    116.34145
10                               63.31784           32.15475              177.15664                        
11    8.26     8.31993  58.106   58.69865   63.706  63.65828   174.406    174.61466    116.124    114.91591
12    8.012    7.79895  59.86    59.46783   69.618  69.75649   172.826    172.96116    118.496    115.38846
13                               63.13113           32.24583              177.10133                        
14    8.17     8.14865  62.095   61.73237   69.766  70.18932   174.778    174.70005    115.449    114.07259
15    8.293    8.16829  56.265   56.36493   32.639  33.51636   176.72     176.57727    124.145    122.74069
16    8.222    8.28859  58.336   58.66528   63.629  63.75377   175.14     174.97007    117.113    116.5264 
17    8.273    8.24921  45.146   45.38711                      174.18     174.2213     111.025    109.74093
18    7.994    8.15818  56.342   55.96694   32.792  33.54518   176.904    176.34798    120.77     120.46628
19    8.244    8.19113  55.498   55.20253   32.178  33.53838   176.362    176.09822    121.672    120.91234
20    8.229    8.38129  55.958   55.99179   30.491  30.67913   176.449    176.036      122.996    121.68655
21    8.258    8.19496  58.336   58.29032   63.553  64.15134   174.699    174.6634     117.605    116.50995
22    8.346    8.29223  56.035   56.19202   30.567  31.22122   176.517    176.36201    123.371    121.62007
23    8.239    8.26811  58.336   58.51726   63.553  63.9429    174.575    174.5735     117.08     116.67967
24    8.217    8.11353  58.493   58.16591   63.427  64.22661   174.203    174.26304    118.03     117.22229
25    8.148    8.16524  56.467   56.51646   63.144  63.41184   172.408    172.9319     118.903    117.5127 
26                               62.91443           32.35633              176.79647                        
27    8.123    8.12512  62.479   61.35294   32.219  33.4211    176.179    175.8744     121.449    118.68696
28    8.311    8.17221  53.504   53.93996   29.8    30.77295   174.056    174.32202    127.075    122.98395
29                               62.92526           32.38218              176.8674                         
30    8.255    8.36713  56.342   56.39442   32.562  32.54216   176.362    176.25227    122.136    120.26918
31    8.162    8.00234  52.046   52.13371   18.984  19.95879   177.059    176.97616    125.32     123.39676
32    8.106    8.13775  57.799   57.71262   38.775  39.79174   175.366    175.46525    120.91     119.31429
33    7.853    7.54739  59.027   59.43727   70.073  69.51217   175.357    172.7759     121.426    116.40585
34                               62.79302           32.38361              176.55298                        
35    8.362    8.2158   56.342   56.42507   63.399  63.54353   172.837    172.91224    118.145    116.1991 
36                               62.8349            32.41076              176.79306                        
37    8.141    8.28632  55.652   56.21188   30.567  31.06546   176.28     176.31453    120.465    120.68583
38    8.158    8.11279  56.265   56.61407   63.092  63.38224   173.266    172.93357    118.473    117.08736
39                               63.05575           32.3392               176.61211                        
40    8.164    8.35752  52.967   53.10821   38.238  39.47441   174.936    174.7029     117.137    118.28078
41    7.718    8.17427  58.643   57.43855   38.471  40.17441   175.637    175.10486    120.817    120.73685
42    7.958    7.81239  55.805   55.37878   29.877  30.89006   174.684    174.58909    121.188    120.82384
43    7.824    8.18603  56.235   57.22397   30.128  29.62826   175.934    175.83401    122.012    122.15473
44    7.982    7.80042  57.493   57.26343   39.159  40.77664   175.506    175.26269    120.629    118.42071
45    7.976    7.77393  52.276   52.06243   19.061  19.50057   177.612    177.10641    124.871    124.27666
46    7.999    8.01056  55.038   54.95822   41.997  42.90509   177.236    176.95439    120.934    121.17407
47    8.07     8.20155  54.117   53.87667   40.693  41.72627   175.93     175.82197    120.16     120.32415
48    7.906    8.14351  56.342   56.36092   63.169  63.5057    171.855    172.7659     116.809    116.68652
49                               61.89207           31.20666              175.56557                        
50                               62.94096           32.29576              176.94122                        
51    8.37     8.33111  55.45    55.69666   29.274  29.75871   175.969    176.00267    120.465    120.31176
52    8.258    8.13271  56.419   57.34891   63.092  63.26718   172.69     173.24845    118.824    116.84208
53                               63.25978           32.1101               177.19534                        
54    8.263    8.14626  56.024   56.47646   30.497  31.08078   176.485    176.37874    121.67     119.91218
55             7.95932           55.90281           31.34581              176.25368               120.06482
56             8.30916           58.63025           63.78549              174.7738                116.41152
57    8.322    8.23385  58.316   58.57084   63.623  64.06048   174.39     174.48534    117.987    116.67039
58    8.322    8.32058  53.197   53.32926   38.545  39.42215   175.482    175.28758    120.777    119.95782
59    8.141    8.18335  58.643   58.36764   63.553  64.035     174.745    174.4934     116.363    116.65144
60    8.205    8.28933  58.72    58.62179   63.658  63.65959   174.598    174.76508    118.002    116.94235
61    7.935    8.05401  61.251   61.53282   38.392  38.6818    176.642    176.51616    122.246    120.1985 
62    8.023    8.01477  61.865   61.71293   69.536  70.15548   174.519    174.49586    118.777    114.51442
63    8.2      8.05038  56.265   55.84414   32.562  33.78258   176.652    176.15152    124.59     122.34663
64    8.268    8.28543  56.649   55.99399   32.583  33.62781   177.318    176.83309    123.448    122.07313
65    8.336    8.3153   45.146   45.31406                      174.203    174.41575    110.626    109.97319
66    8.038    8.34078  58.26    58.46804   63.783  64.00281   174.688    174.72233    115.637    115.75033
67    8.301    8.15416  55.936   56.04111   30.473  30.82471   176.494    176.08604    123.1      121.00107
68    8.291    8.18203  56.164   56.07704   30.31   31.35727   176.511    176.29674    122.867    120.6133 
69    8.311    8.30018  58.413   58.67529   63.629  63.83801   174.79     174.5099     117.629    116.3251 
70    8.324    8.18833  58.49    58.38586   63.246  64.05129   175.086    174.76491    118.058    116.89005
71    8.279    8.21215  45.142   45.24191                      174.124    174.14739    110.758    110.01106
72    8.041    8.32697  58.106   58.31641   63.936  64.19208   174.327    174.38065    115.472    115.71187
73    8.242    8.11851  56.489   56.42853   63.166  63.57614   172.814    172.85798    118.909    117.21821
74                               62.85022           32.25301              176.81323                        
75    8.076    8.05867  61.942   61.34369   69.613  70.54545   174.519    174.47385    114.816    113.91565
76    8.158    8.1807   55.805   55.85881   30.414  31.44642   175.93     176.29025    123.723    122.23982
77    8.287    8.50215  55.946   56.51079   30.259  30.38595   175.425    175.4427     121.349    120.11505
78    8.023    8.09903  61.712   62.50418   69.766  69.84979   174.417    174.99307    116.199    114.23452
79    8.088    7.89587  61.869   62.07999   69.4    70.02825   174.248    174.6592     117.488    114.6763 
80    8.241    8.01276  55.921   56.49599   30.529  30.85758   176.054    175.95072    124.661    121.37976
81    8.176    7.83967  62.344   61.37538   32.413  33.59705   176.1      175.90478    122.949    117.4501 
82    8.358    8.56632  58.335   58.99028   27.957  27.839     173.684    174.42389    124.614    121.01669
83    7.683    7.83429  63.659   62.32428   32.78   33.25157   181.055    176.51973    126.512    119.38934
