# Supplementary material for: How multisite phosphorylation impacts the conformations of intrinsically disordered proteins
Source: PLoS Comput Biol. 2021 May 4;17(5):e1008939. doi: 10.1371/journal.pcbi.1008939 (PMC8148376; doi:10.1371/journal.pcbi.1008939)
Supplement: S1 Data — (ZIP) [file pcbi.1008939.s014.zip › NumericalData/SI/FigS3/150mM_Ash1.dat]

#Residue H(ASH1_Exp) H(ASH1_MD) CA(ASH1_Exp) CA(ASH1_MD) CB(ASH1_Exp) CB(ASH1_MD) C(ASH1_Exp) C(ASH1_MD) N(ASH1_Exp) N(ASH1_MD)
3    8.323   8.31818  58.183  58.3109    63.706   63.88397   174.519   174.25425   115.801   117.92381
4    8.335   8.21716  52.583  52.30339   18.984   19.77747   177.939   177.60782   126.372   124.96388
5    8.158   8.2414   58.26   58.67353   63.629   63.74898   174.62    174.70612   114.887   115.18143
6    8.132   8.17361  58.254  58.5357    63.823   63.85515   174.186   174.29476   117.768   116.57206
7    8.208   7.97523  56.467  56.26135   63.048   63.57963   172.397   172.79316   118.929   117.00436
8                             62.88234            32.35254             176.80158                      
9    8.288   8.2346   56.342  56.48785   63.399   63.37267   172.905   172.9223    118.004   116.83085
10                            62.94189            32.35207             177.03166                      
11   8.26    8.35316  58.106  58.67033   63.706   63.87419   174.406   174.61788   116.124   116.31927
12   8.012   7.8825   59.86   59.53731   69.618   69.66381   172.826   172.85896   118.496   115.42037
13                            62.92651            32.25548             177.02157                      
14   8.17    8.19453  62.095  61.84114   69.766   70.07258   174.778   174.64906   115.449   115.01348
15   8.293   8.26715  56.265  56.40531   32.639   33.39086   176.72    176.43312   124.145   123.17776
16   8.222   8.20631  58.336  58.302     63.629   64.10094   175.14    174.87802   117.113   116.48037
17   8.273   8.24163  45.146  45.42702                       174.18    174.48738   111.025   110.22985
18   7.994   8.33777  56.342  56.57999   32.792   32.81824   176.904   176.64034   120.77    120.66515
19   8.244   8.08888  55.498  55.37077   32.178   33.27789   176.362   176.34695   121.672   119.92456
20   8.229   8.24036  55.958  56.20813   30.491   31.27246   176.449   176.60596   122.996   121.9574 
21   8.258   8.283    58.336  58.92436   63.553   63.76382   174.699   174.91886   117.605   116.42603
22   8.346   8.15319  56.035  56.52523   30.567   30.80266   176.517   176.47416   123.371   121.23505
23   8.239   8.10188  58.336  58.56573   63.553   64.01693   174.575   174.609     117.08    115.6932 
24   8.217   8.18011  58.493  58.43636   63.427   64.16104   174.203   174.35842   118.03    116.97273
25   8.148   8.03456  56.467  56.36539   63.144   63.54835   172.408   172.84529   118.903   117.39639
26                            62.97306            32.34258             176.86653                      
27   8.123   8.11716  62.479  61.41781   32.219   33.43096   176.179   175.90487   121.449   118.67747
28   8.311   8.0661   53.504  53.77083   29.8     30.88525   174.056   174.27433   127.075   122.46246
29                            62.95204            32.39176             176.99763                      
30   8.255   8.40632  56.342  56.66535   32.562   32.60986   176.362   176.31048   122.136   120.35931
31   8.162   7.98541  52.046  52.01861   18.984   20.04317   177.059   176.91306   125.32    122.65722
32   8.106   8.16921  57.799  57.67593   38.775   39.82579   175.366   175.20405   120.91    120.18989
33   7.853   7.38024  59.027  58.88291   70.073   69.94112   175.357   172.49539   121.426   118.72384
34                            62.7796             32.33123             176.54829                      
35   8.362   8.2132   56.342  56.39742   63.399   63.47926   172.837   172.94957   118.145   116.67232
36                            62.98728            32.28312             176.82641                      
37   8.141   8.2324   55.652  55.80435   30.567   31.3664    176.28    176.07828   120.465   120.57732
38   8.158   8.08212  56.265  56.4491    63.092   63.5084    173.266   172.87771   118.473   116.95681
39                            62.8998             32.39318             176.63727                      
40   8.164   8.39922  52.967  53.30655   38.238   39.4558    174.936   174.95644   117.137   118.79212
41   7.718   8.03715  58.643  57.40874   38.471   40.16225   175.637   175.01873   120.817   120.72078
42   7.958   7.74014  55.805  55.40386   29.877   30.92422   174.684   174.41153   121.188   121.12381
43   7.824   7.83092  56.235  56.47569   30.128   30.78991   175.934   175.98148   122.012   123.11679
44   7.982   7.9818   57.493  57.4685    39.159   40.29606   175.506   175.45178   120.629   119.59217
45   7.976   7.8277   52.276  52.39021   19.061   19.13324   177.612   177.25973   124.871   123.95221
46   7.999   7.86732  55.038  54.7211    41.997   43.04933   177.236   177.08381   120.934   120.28631
47   8.07    8.33664  54.117  54.28318   40.693   41.25198   175.93    176.05939   120.16    120.46052
48   7.906   7.90014  56.342  56.22463   63.169   63.61231   171.855   172.58962   116.809   116.25956
49                            61.88141            31.22095             175.6112                       
50                            63.03138            32.2313              176.86765                      
51   8.37    8.28141  55.45   55.4486    29.274   30.14103   175.969   175.837     120.465   120.18049
52   8.258   8.06236  56.419  56.37602   63.092   63.45193   172.69    172.93138   118.824   116.73426
53                            63.09825            32.29341             176.9088                       
54   8.263   8.20031  56.024  55.89401   30.497   31.20293   176.485   176.16629   121.67    120.39861
55           8.10473          55.60109            31.40615             176.1066              120.745  
56           8.3575           58.37459            64.03324             174.64992             116.91113
57   8.322   8.30134  58.316  58.63041   63.623   63.95465   174.39    174.39986   117.987   117.25968
58   8.322   8.2111   53.197  53.10553   38.545   39.66976   175.482   175.3959    120.777   119.80626
59   8.141   8.34209  58.643  58.66756   63.553   63.85767   174.745   174.59188   116.363   117.59398
60   8.205   8.17483  58.72   58.43482   63.658   63.98081   174.598   174.65034   118.002   116.80821
61   7.935   8.10879  61.251  61.44857   38.392   38.66378   176.642   176.59308   122.246   120.70106
62   8.023   8.12591  61.865  62.08676   69.536   70.01771   174.519   174.66593   118.777   114.37061
63   8.2     8.00099  56.265  55.88394   32.562   33.79037   176.652   176.16295   124.59    122.14418
64   8.268   8.21946  56.649  56.04625   32.583   33.58992   177.318   176.88184   123.448   122.07778
65   8.336   8.32708  45.146  45.24368                       174.203   174.31703   110.626   110.36361
66   8.038   8.35056  58.26   58.38633   63.783   64.06067   174.688   174.5092    115.637   115.86733
67   8.301   8.11934  55.936  55.77718   30.473   31.39659   176.494   175.97632   123.1     121.63716
68   8.291   8.23951  56.164  55.85639   30.31    31.39504   176.511   176.22382   122.867   121.78008
69   8.311   8.31411  58.413  58.4417    63.629   64.04085   174.79    174.58025   117.629   117.24359
70   8.324   8.32996  58.49   58.58069   63.246   63.78346   175.086   174.95936   118.058   117.11611
71   8.279   8.27108  45.142  45.37434                       174.124   174.3002    110.758   110.25994
72   8.041   8.25245  58.106  58.20796   63.936   64.08584   174.327   174.28927   115.472   115.95462
73   8.242   8.13777  56.489  56.43146   63.166   63.52268   172.814   172.83304   118.909   117.30914
74                            62.90666            32.32959             177.17133                      
75   8.076   8.21424  61.942  62.11109   69.613   70.16446   174.519   174.68572   114.816   114.60457
76   8.158   8.05696  55.805  55.74286   30.414   31.35239   175.93    176.05668   123.723   121.73085
77   8.287   8.2883   55.946  55.90982   30.259   30.03047   175.425   175.53636   121.349   118.9455 
78   8.023   8.11856  61.712  62.77327   69.766   69.60219   174.417   175.15295   116.199   114.58729
79   8.088   8.0926   61.869  62.32547   69.4     69.78688   174.248   174.82272   117.488   114.48685
80   8.241   7.89752  55.921  56.22102   30.529   30.34139   176.054   175.87795   124.661   121.23775
81   8.176   7.81166  62.344  61.50485   32.413   33.36781   176.1     175.94741   122.949   118.44975
82   8.358   8.4765   58.335  58.8629    27.957   28.09872   173.684   174.48545   124.614   121.11675
83   7.683   7.84872  63.659  62.27373   32.78    33.33834   181.055   176.59371   126.512   120.15792
