# Supplementary material for: How multisite phosphorylation impacts the conformations of intrinsically disordered proteins
Source: PLoS Comput Biol. 2021 May 4;17(5):e1008939. doi: 10.1371/journal.pcbi.1008939 (PMC8148376; doi:10.1371/journal.pcbi.1008939)
Supplement: S1 Data — (ZIP) [file pcbi.1008939.s014.zip › NumericalData/SI/FigS5/S5C_Fig.dat]

#q2 Ash1 q2 Ash1-fitting q2 pAsh1 q2 pAsh1-fitting
4E-4	-5.08031 4E-4 -5.08663 4E-4	-4.15295 4E-4 -4.15717
4.41E-4	-5.05576 4.69322E-4 -5.10534 4.41E-4	-4.17749 4.69322E-4 -4.174
4.84E-4	-5.05521 5.38644E-4 -5.12393 4.84E-4	-4.17267 5.38644E-4 -4.19074
5.29E-4	-5.0771 6.07966E-4 -5.14239 5.29E-4	-4.1728 6.07966E-4 -4.20739
5.76E-4	-5.10894 6.77288E-4 -5.16073 5.76E-4	-4.20191 6.77288E-4 -4.22394
6.25E-4	-5.17557 7.4661E-4 -5.17894 6.25E-4	-4.20264 7.4661E-4 -4.2404
6.76E-4	-5.18071 8.15932E-4 -5.19703 6.76E-4	-4.23257 8.15932E-4 -4.25676
7.29E-4	-5.20765 8.85254E-4 -5.215 7.29E-4	-4.21333 8.85254E-4 -4.27303
7.84E-4	-5.19883 9.54576E-4 -5.23285 7.84E-4	-4.25585 9.54576E-4 -4.2892
8.41E-4	-5.19766 0.00102 -5.25057 8.41E-4	-4.26492 0.00102 -4.30528
9E-4	-5.23066 0.00109 -5.26817 9E-4	-4.28229 0.00109 -4.32126
9.61E-4	-5.22442 0.00116 -5.28565 9.61E-4	-4.29094 0.00116 -4.33715
0.00102	-5.24024 0.00123 -5.303 0.00102	-4.31317 0.00123 -4.35295
0.00109	-5.29253 0.0013 -5.32023 0.00109	-4.32648 0.0013 -4.36865
0.00116	-5.28185 0.00137 -5.33734 0.00116	-4.34566 0.00137 -4.38425
0.00123	-5.32189 0.00144 -5.35433 0.00123	-4.36042 0.00144 -4.39977
0.0013	-5.33156 0.00151 -5.37119 0.0013	-4.36497 0.00151 -4.41518
0.00137	-5.36435 0.00158 -5.38793 0.00137	-4.37851 0.00158 -4.43051
0.00144	-5.40013 0.00165 -5.40454 0.00144	-4.39426 0.00165 -4.44573
0.00152	-5.38934 0.00172 -5.42104 0.00152	-4.42627 0.00172 -4.46087
0.0016	-5.41059 0.00179 -5.43741 0.0016	-4.43054 0.00179 -4.47591
0.00168	-5.41958 0.00186 -5.45365 0.00168	-4.46298 0.00186 -4.49085
0.00176	-5.44046 0.00193 -5.46978 0.00176	-4.47995 0.00193 -4.5057
0.00185	-5.47768 0.00199 -5.48578 0.00185	-4.50261 0.00199 -4.52046
0.00194	-5.47362 0.00206 -5.50165 0.00194	-4.49964 0.00206 -4.53512
0.00202	-5.47697 0.00213 -5.51741 0.00202	-4.53471 0.00213 -4.54968
0.00212	-5.51263 0.0022 -5.53304 0.00212	-4.53248 0.0022 -4.56416
0.00221	-5.55321 0.00227 -5.54855 0.00221	-4.55163 0.00227 -4.57853
0.0023	-5.56607 0.00234 -5.56393 0.0023	-4.59572 0.00234 -4.59282
0.0024	-5.53759 0.00241 -5.57919 0.0024	-4.61023 0.00241 -4.60701
0.0025	-5.5662 0.00248 -5.59433 0.0025	-4.61648 0.00248 -4.6211
0.0026	-5.60607 0.00255 -5.60935 0.0026	-4.6393 0.00255 -4.6351
0.0027	-5.68442 0.00262 -5.62424 0.0027	-4.66418 0.00262 -4.649
0.00281	-5.60634 0.00269 -5.63901 0.00281	-4.66338 0.00269 -4.66282
0.00292	-5.6806 0.00276 -5.65366 0.00292	-4.71331 0.00276 -4.67653
0.00302	-5.69924 0.00283 -5.66818 0.00302	-4.73465 0.00283 -4.69015
0.00314	-5.74382 0.0029 -5.68258 0.00314	-4.75211 0.0029 -4.70368
0.00325	-5.76545 0.00296 -5.69686 0.00325	-4.76787 0.00296 -4.71711
0.00336	-5.79179 0.00303 -5.71101 0.00336	-4.79246 0.00303 -4.73045
0.00348	-5.78706 0.0031 -5.72504 0.00348	-4.82084 0.0031 -4.74369
0.0036	-5.82527 0.00317 -5.73895 0.0036	-4.82152 0.00317 -4.75684
0.00372	-5.85763 0.00324 -5.75274 0.00372	-4.87096 0.00324 -4.7699
0.00384	-5.87903 0.00331 -5.7664 0.00384	-4.86556 0.00331 -4.78286
0.00397	-5.87546 0.00338 -5.77994 0.00397	-4.90358 0.00338 -4.79572
0.0041	-5.88566 0.00345 -5.79335 0.0041	-4.92882 0.00345 -4.80849
0.00423	-5.9315 0.00352 -5.80665 0.00423	-4.94717 0.00352 -4.82117
0.00436	-5.99226 0.00359 -5.81982 0.00436	-4.97067 0.00359 -4.83375
0.00449	-5.93112 0.00366 -5.83286 0.00449	-4.98929 0.00366 -4.84624
0.00373 -5.84579 0.00373 -4.85863
0.0038 -5.85859 0.0038 -4.87093
0.00387 -5.87127 0.00387 -4.88313
0.00394 -5.88382 0.00394 -4.89524
0.004 -5.89625 0.004 -4.90726
0.00407 -5.90856 0.00407 -4.91918
0.00414 -5.92075 0.00414 -4.931
0.00421 -5.93281 0.00421 -4.94274
0.00428 -5.94475 0.00428 -4.95437
0.00435 -5.95656 0.00435 -4.96591
0.00442 -5.96826 0.00442 -4.97736
0.00449 -5.97983 0.00449 -4.98872
