# Supplementary material for: How multisite phosphorylation impacts the conformations of intrinsically disordered proteins
Source: PLoS Comput Biol. 2021 May 4;17(5):e1008939. doi: 10.1371/journal.pcbi.1008939 (PMC8148376; doi:10.1371/journal.pcbi.1008939)
Supplement: S1 Data — (ZIP) [file pcbi.1008939.s014.zip › NumericalData/SI/FigS5/S5B_Fig.dat]

# q CTD2' pCTD2'
0.02        -3.60046E-4     0.00165     
0.021       -3.5305E-4      0.00154     
0.022       -3.46724E-4     8.85959E-4  
0.023       -3.73677E-4     0.001       
0.024       -7.94082E-4     9.46757E-4  
0.025       -2.71701E-4     0.00113     
0.026       -3.44063E-4     4.67638E-4  
0.027       -3.80844E-4     5.37746E-4  
0.028       -3.02025E-4     5.91585E-4  
0.029       -5.35251E-4     2.86397E-4  
0.03        -2.66143E-4     2.39333E-4  
0.031       -4.1072E-5      3.48614E-4  
0.032       -4.05603E-4     1.66642E-4  
0.033       -6.62229E-4     -2.23442E-4 
0.034       -1.71725E-4     1.93608E-5  
0.035       -4.74747E-4     2.29979E-4  
0.036       -2.20382E-4     -2.72705E-4 
0.037       -5.29007E-4     3.25484E-5  
0.038       -2.99197E-4     -5.08578E-5 
0.039       -2.91984E-4     1.1926E-4   
0.04        -4.02288E-4     -1.43735E-4 
0.041       -2.90464E-4     -5.11607E-4 
0.042       -2.37055E-4     -5.46775E-4 
0.043       -2.49882E-4     -2.45266E-4 
0.044       -5.70772E-4     -6.20539E-4 
0.045       -8.09968E-5     -5.18646E-4 
0.046       -1.25782E-4     -2.17814E-4 
0.047       -2.56044E-4     -7.57104E-4 
0.048       -3.07674E-4     -5.77516E-4 
0.049       -2.57717E-4     -2.53626E-4 
0.05        -3.70031E-4     -3.5322E-4  
0.051       -3.87251E-5     -7.59199E-4 
0.052       -2.10841E-4     -6.19225E-4 
0.053       7.43107E-5      -5.45366E-4 
0.054       2.14228E-5      -7.32266E-4 
0.055       -3.41606E-4     -0.00102    
0.056       -1.3248E-4      -5.85892E-4 
0.057       -5.74567E-5     -6.55434E-4 
0.058       -1.56078E-4     -6.8133E-4  
0.059       -1.23517E-4     -4.22459E-4 
0.06        1.70598E-4      -1.85942E-4 
0.061       1.5612E-4       -1.20615E-4 
0.062       2.7397E-4       -3.37343E-4 
0.063       1.56228E-4      -1.9937E-4  
0.064       1.54833E-4      3.28088E-5  
0.065       2.20237E-4      -2.25986E-4 
0.066       3.10018E-4      2.48785E-5  
0.067       2.92325E-4      7.47313E-5  
0.068       3.72335E-4      2.90185E-4  
0.069       4.08641E-4      4.91816E-4  
0.07        4.51008E-4      2.44521E-5  
0.071       4.59541E-4      3.71114E-4  
0.072       6.20424E-4      4.51312E-4  
0.073       6.03555E-4      2.90669E-4  
0.074       5.28465E-4      2.84672E-4  
0.075       3.46829E-4      5.51227E-4  
0.076       2.86358E-4      5.53877E-4  
0.077       4.47272E-4      5.64328E-4  
0.078       4.72327E-4      3.26595E-4  
0.079       1.59189E-4      5.07058E-4  
0.08        3.60297E-4      5.01806E-4  
0.081       5.14123E-4      4.44568E-4  
0.082       3.12427E-4      3.01688E-4  
0.083       1.1476E-4       6.49443E-4  
0.084       4.06862E-4      4.30106E-4  
0.085       3.7024E-4       4.62309E-4  
0.086       4.52182E-4      3.43135E-4  
0.087       3.8167E-4       4.83933E-4  
0.088       4.10253E-4      2.98633E-4  
0.089       3.79129E-4      4.65833E-4  
0.09        4.72289E-4      5.03795E-4  
0.091       4.19243E-4      3.10472E-4  
0.092       3.38536E-4      2.52435E-4  
0.093       4.04445E-4      4.52504E-4  
0.094       3.4001E-4       3.49045E-4  
0.095       3.14091E-4      2.47243E-4  
0.096       2.68929E-4      3.90482E-4  
0.097       3.19879E-4      3.87055E-4  
0.098       3.40459E-4      3.28472E-4  
0.099       -1.95209E-4     3.66184E-4  
0.1         4.79017E-4      2.5808E-4   
0.101       3.60989E-4      2.92389E-4  
0.102       4.81033E-4      4.23964E-4  
0.103       3.49956E-4      1.28586E-4  
0.104       2.62982E-4      2.1524E-4   
0.105       2.69745E-4      2.40195E-4  
0.106       4.21234E-4      1.05316E-4  
0.107       3.52068E-4      2.62059E-4  
0.108       2.90187E-4      3.37666E-4  
0.109       2.32855E-4      2.76839E-4  
0.11        2.46028E-4      2.16386E-4  
0.111       1.65896E-4      9.50084E-5  
0.112       -1.09711E-5     1.98572E-4  
0.113       3.40389E-4      1.17866E-4  
0.114       5.54912E-4      4.45546E-5  
0.115       1.97732E-4      1.2849E-4   
0.116       3.70623E-4      1.52021E-4  
0.117       1.90523E-4      1.02967E-4  
0.118       2.82541E-4      -9.62804E-6 
0.119       4.29136E-4      -4.61545E-5 
0.12        2.48771E-4      9.65369E-5  
0.121       2.681E-4        -2.27833E-4 
0.122       7.2832E-5       -1.00928E-5 
0.123       2.20531E-4      -1.44791E-4 
0.124       1.80063E-4      -7.79402E-5 
0.125       2.35595E-4      -1.15199E-4 
0.126       2.03682E-4      1.12611E-4  
0.127       -2.51227E-6     -7.36538E-5 
0.128       3.6806E-4       -8.21282E-6 
0.129       1.54867E-4      -1.21518E-4 
0.13        5.20299E-5      -8.7198E-5  
0.131       2.09225E-4      3.88958E-6  
0.132       -1.24824E-4     -2.44568E-4 
0.133       9.40846E-5      -1.95823E-4 
0.134       2.79298E-4      -9.1144E-5  
0.135       2.08757E-4      -7.9708E-5  
0.136       -7.08407E-5     -9.04368E-5 
0.137       3.35349E-4      -2.10897E-4 
0.138       2.68674E-4      -4.1232E-5  
0.139       6.75638E-5      -1.74063E-4 
0.14        2.03479E-4      -6.96604E-5 
0.141       -6.04236E-6     -2.62509E-4 
0.142       -2.50347E-4     -1.28869E-4 
0.143       1.40866E-4      -1.0713E-4  
0.144       1.84869E-4      -2.3918E-4  
0.145       -1.7367E-5      -2.72465E-4 
0.146       2.49237E-4      -1.64321E-4 
0.147       8.81443E-5      -7.51824E-5 
0.148       9.20281E-5      -4.67794E-6 
0.149       -2.04849E-4     -2.12927E-4 
0.15        5.55823E-5      -1.5004E-4  
0.151       -5.50447E-5     -2.58762E-4 
0.152       1.18899E-4      -2.18503E-4 
0.153       -7.90102E-5     -2.74351E-4 
0.154       -1.07911E-4     -1.54602E-4 
0.155       -1.22086E-5     -2.40411E-4 
0.156       -2.36869E-4     -2.04037E-4 
0.157       1.30536E-4      -2.91041E-4 
0.158       1.74252E-4      -2.58433E-4 
0.159       -7.95399E-5     -1.97764E-4 
0.16        9.25501E-5      -9.3196E-5  
0.161       -2.26169E-4     -2.55774E-4 
0.162       -1.09069E-4     -3.0494E-4  
0.163       8.78922E-5      -1.5477E-4  
0.164       3.14455E-5      -1.43908E-4 
0.165       1.05937E-4      -1.74918E-4 
0.166       -2.12155E-4     -2.12206E-4 
0.167       5.95023E-5      -2.55633E-4 
0.168       -3.03014E-4     -6.4098E-5  
0.169       -1.22254E-4     -1.71458E-4 
0.17        -1.64165E-4     -2.53896E-4 
0.171       -2.70362E-5     -2.5856E-4  
0.172       -8.79613E-5     -1.91065E-4 
0.173       1.49747E-4      -8.86885E-5 
0.174       -2.71262E-5     -5.5714E-5  
0.175       -1.05524E-5     -1.10328E-4 
0.176       -1.95079E-4     -1.64223E-4 
0.177       3.5861E-5       -1.54691E-4 
0.178       -3.97631E-4     -2.11107E-4 
0.179       2.09362E-5      -2.98751E-4 
0.18        -1.3616E-4      -3.10707E-4 
0.181       -2.5186E-5      -1.51783E-4 
0.182       -1.80114E-4     -1.43158E-4 
0.183       -1.59619E-4     -1.67784E-4 
0.184       -2.23717E-4     -1.29116E-4 
0.185       -2.79425E-4     -2.33965E-4 
0.186       -1.10325E-5     -2.83818E-5 
0.187       1.38875E-4      -1.06853E-4 
0.188       1.28391E-4      -1.63681E-4 
0.189       -1.95507E-5     -7.78964E-7 
0.19        -5.59045E-5     -7.68968E-5 
0.191       -3.89211E-4     -3.46791E-5 
0.192       -2.18074E-4     -3.6824E-5  
0.193       -3.10234E-4     -4.65916E-5 
0.194       -3.74341E-5     -6.60604E-5 
0.195       1.33277E-4      -2.35909E-4 
0.196       6.91812E-6      -1.04163E-4 
0.197       -2.99926E-4     -1.85987E-4 
0.198       -8.50209E-5     -1.75502E-4 
0.199       -8.29604E-5     -1.71547E-4 
0.2         -1.01252E-4     -1.03432E-4 
0.201       -1.30556E-4     -4.10617E-5 
0.202       -7.57471E-5     -2.55668E-4 
0.203       -1.207E-4       -1.1038E-4  
0.204       3.12672E-5      -1.42695E-4 
0.205       1.114E-4        -2.0352E-4  
0.206       -3.42812E-5     -2.6671E-4  
0.207       -1.69012E-4     -1.34569E-4 
0.208       -2.24787E-4     -2.14512E-4 
0.209       -2.5246E-4      -9.13442E-5 
0.21        1.13661E-4      6.25362E-5  
0.211       -1.80288E-4     -1.53029E-4 
0.212       -2.18333E-4     -2.42924E-4 
0.213       -2.74544E-4     -2.62065E-5 
0.214       -1.63496E-4     -1.54097E-5 
0.215       -9.74315E-5     -2.2527E-4  
0.216       -1.72284E-4     -3.3103E-5  
0.217       6.61484E-5      -1.01835E-4 
0.218       -1.55491E-4     -1.77952E-4 
0.219       -3.23029E-4     3.54259E-5  
0.22        5.6354E-5       -3.17539E-5 
0.221       7.89531E-6      -2.60564E-5 
0.222       -3.42865E-4     -6.84579E-5 
0.223       -2.90174E-4     2.92384E-5  
0.224       -1.771E-4       1.877E-5    
0.225       -2.87261E-4     2.49935E-5  
0.226       -4.06555E-5     -4.18842E-5 
0.227       -4.98298E-5     5.78941E-5  
0.228       -2.39324E-4     -2.56552E-5 
0.229       -2.70941E-4     1.28436E-4  
0.23        -9.5432E-5      7.73243E-6  
0.231       -1.54796E-4     -6.6958E-6  
0.232       -6.50299E-5     -1.25449E-4 
0.233       -1.0322E-4      1.95297E-4  
0.234       -4.89249E-5     8.13191E-6  
0.235       -1.36289E-4     7.06519E-5  
0.236       2.01324E-4      1.2222E-4   
0.237       -4.30674E-4     2.72196E-6  
0.238       9.59348E-5      -9.79982E-5 
0.239       6.9495E-6       -4.18823E-6 
0.24        -2.45407E-5     1.57286E-4  
0.241       -3.17495E-4     5.43714E-5  
0.242       -1.18142E-4     3.54146E-5  
0.243       -2.40116E-4     3.23782E-7  
0.244       -8.94409E-5     9.51764E-5  
0.245       -2.85042E-4     9.15301E-5  
0.246       -5.37464E-5     9.43631E-5  
0.247       -1.6971E-4      2.00199E-4  
0.248       -1.8774E-4      2.96672E-4  
0.249       -2.35807E-4     1.28009E-4  
0.25        -1.34465E-4     1.17715E-4  
0.251       -2.61018E-4     8.62686E-5  
0.252       -2.20978E-4     2.82635E-4  
0.253       -8.33445E-6     1.62289E-4  
0.254       -3.52613E-4     -6.24072E-5 
0.255       -1.17455E-4     6.09157E-5  
0.256       -3.66298E-4     3.84949E-4  
0.257       1.3531E-4       2.40538E-4  
0.258       -2.77106E-4     1.24027E-4  
0.259       -5.8413E-5      1.05253E-4  
0.26        -1.31893E-4     1.19774E-4  
0.261       -1.74747E-4     1.91591E-4  
0.262       -5.36659E-5     3.47785E-4  
0.263       2.80074E-5      5.00089E-5  
0.264       -6.45216E-5     7.99327E-5  
0.265       -9.13152E-5     -2.26148E-5 
0.266       -3.49685E-4     1.04949E-4  
0.267       -4.01973E-4     1.99209E-4  
0.268       -1.10656E-4     3.03045E-4  
0.269       2.23898E-5      2.99621E-4  
0.27        -1.14569E-4     2.19402E-4  
0.271       -1.58871E-4     1.75026E-4  
0.272       -2.84667E-4     1.86667E-4  
0.273       -1.05814E-4     2.0646E-4   
0.274       -1.10543E-4     1.5654E-4   
0.275       1.3457E-5       2.98789E-4  
0.276       -3.03563E-7     2.85582E-4  
0.277       -1.01464E-4     3.0746E-4   
0.278       -2.90769E-4     1.09191E-4  
0.279       -1.43617E-4     1.42301E-4  
