# Supplementary material for: How multisite phosphorylation impacts the conformations of intrinsically disordered proteins
Source: PLoS Comput Biol. 2021 May 4;17(5):e1008939. doi: 10.1371/journal.pcbi.1008939 (PMC8148376; doi:10.1371/journal.pcbi.1008939)
Supplement: S1 Data — (ZIP) [file pcbi.1008939.s014.zip › NumericalData/SI/FigS5/S5A_Fig.dat]

#q  ASH1 pASH1
0.02      -4.67417E-4     -0.00125    
0.021     -6.81923E-4     -9.6116E-4  
0.022     -7.25427E-4     -0.00114    
0.023     -6.47433E-4     -0.00123    
0.024     -4.91937E-4     -0.00102    
0.025     -1.62444E-4     -0.00113    
0.026     -2.43455E-4     -8.0171E-4  
0.027     -1.4396E-4      -0.00131    
0.028     -2.52466E-4     -8.2299E-4  
0.029     -3.18972E-4     -9.35045E-4 
0.03      -1.89478E-4     -8.08271E-4 
0.031     -3.32989E-4     -8.23701E-4 
0.032     -3.08495E-4     -6.47529E-4 
0.033     -9.85014E-5     -7.10584E-4 
0.034     -2.22509E-4     -5.94014E-4 
0.035     -1.3302E-4      -5.38445E-4 
0.036     -1.46026E-4     -7.20499E-4 
0.037     -5.00323E-5     -6.83929E-4 
0.038     4.44604E-5      -6.2236E-4  
0.039     -1.0455E-4      -4.83016E-4 
0.04      -6.85561E-5     -5.66446E-4 
0.041     -8.85623E-5     -4.26501E-4 
0.042     -6.70695E-5     -3.66931E-4 
0.043     -8.57983E-6     -3.52985E-4 
0.044     -8.5586E-5      -5.30018E-4 
0.045     -1.41593E-4     -2.81448E-4 
0.046     -5.50994E-5     -5.45503E-4 
0.047     5.39023E-6      -4.75933E-4 
0.048     -5.11596E-6     -1.64966E-4 
0.049     -1.85623E-4     -2.49918E-4 
0.05      -1.64632E-4     -3.22348E-4 
0.051     -7.51387E-5     -3.20198E-4 
0.052     1.41855E-4      -2.26731E-4 
0.053     -1.94151E-4     -4.55081E-4 
0.054     8.84274E-6      -1.30011E-4 
0.055     -1.81665E-5     -1.51759E-4 
0.056     6.78273E-5      -1.34189E-4 
0.057     8.63221E-5      -2.10437E-4 
0.058     1.07816E-4      -2.15185E-4 
0.059     1.33076E-5      -1.08013E-4 
0.06      6.83014E-5      -2.27341E-4 
0.061     1.12296E-4      3.63306E-5  
0.062     1.22791E-4      -1.29998E-4 
0.063     2.27818E-5      4.22763E-5  
0.064     1.12777E-5      1.02448E-4  
0.065     7.57715E-5      1.18722E-4  
0.066     1.92267E-4      1.58894E-4  
0.067     -4.52409E-5     1.71668E-4  
0.068     1.01255E-4      1.71442E-4  
0.069     6.17498E-5      2.33716E-4  
0.07      1.16243E-4      2.4349E-4   
0.071     7.92385E-5      2.91263E-4  
0.072     -2.27657E-5     1.6264E-4   
0.073     3.77292E-5      2.99516E-4  
0.074     1.82251E-5      1.5479E-4   
0.075     1.56221E-4      1.93166E-4  
0.076     7.07168E-5      3.86542E-4  
0.077     8.07106E-5      4.24918E-4  
0.078     7.77065E-5      4.46896E-4  
0.079     6.52034E-5      4.68772E-4  
0.08      1.83199E-4      5.13251E-4  
0.081     -1.78059E-5     4.06729E-4  
0.082     3.319E-5        3.62707E-4  
0.083     5.18583E-6      4.61686E-4  
0.084     1.27684E-4      3.55664E-4  
0.085     -6.78204E-5     4.25244E-4  
0.086     1.26674E-4      4.42223E-4  
0.087     1.40672E-4      3.88303E-4  
0.088     1.25668E-4      2.88384E-4  
0.089     1.26693E-5      4.52464E-4  
0.09      3.81641E-5      3.61044E-4  
0.091     3.16621E-5      4.31727E-4  
0.092     1.16659E-4      4.90308E-4  
0.093     1.85656E-4      4.3699E-4   
0.094     -1.18482E-5     3.10673E-4  
0.095     1.0115E-4       3.46355E-4  
0.096     7.21466E-5      3.91538E-4  
0.097     2.76435E-5      3.67221E-4  
0.098     1.71142E-4      4.13403E-4  
0.099     1.01383E-5      4.43688E-4  
0.1       1.38635E-4      4.48371E-4  
0.101     1.68133E-4      2.85656E-4  
0.102     9.11301E-5      3.4694E-4   
0.103     1.31128E-4      5.05725E-4  
0.104     1.18624E-4      3.2451E-4   
0.105     5.11229E-5      3.73795E-4  
0.106     6.41208E-5      3.18182E-4  
0.107     6.66187E-5      3.96966E-4  
0.108     -1.38334E-6     3.42853E-4  
0.109     -1.33854E-5     2.7574E-4   
0.11      -2.03875E-5     3.28627E-4  
0.111     1.03112E-4      3.42514E-4  
0.112     8.31105E-5      3.74901E-4  
0.113     3.01084E-5      3.29288E-4  
0.114     9.51063E-5      1.88675E-4  
0.115     1.10427E-6      3.16164E-4  
0.116     4.61032E-5      1.77551E-4  
0.117     1.05601E-4      1.91041E-4  
0.118     1.38101E-4      3.6503E-4   
0.119     9.05991E-5      2.29917E-4  
0.12      9.7597E-5       2.30906E-4  
0.121     -1.7904E-5      3.26395E-4  
0.122     -1.09906E-4     3.87986E-4  
0.123     7.25929E-5      2.09475E-4  
0.124     -6.78474E-6     1.52465E-4  
0.125     8.90014E-5      1.57954E-4  
0.126     -1.91056E-5     1.21045E-4  
0.127     1.24788E-4      2.12136E-4  
0.128     3.80726E-5      2.38125E-4  
0.129     9.17146E-5      1.68217E-4  
0.13      -9.58946E-5     1.29808E-4  
0.131     -4.63068E-5     1.24899E-4  
0.132     2.79661E-5      2.15491E-4  
0.133     5.49259E-5      1.37582E-4  
0.134     7.56181E-6      1.17673E-4  
0.135     5.3727E-6       1.63265E-4  
0.136     7.23506E-5      9.5356E-5   
0.137     1.07994E-4      2.23049E-4  
0.138     1.04795E-4      9.36408E-5  
0.139     -4.47455E-5     1.92834E-4  
0.14      6.93664E-5      4.74256E-5  
0.141     -6.63746E-5     9.61191E-5  
0.142     4.45304E-5      1.63313E-4  
0.143     2.95775E-5      1.42404E-4  
0.144     -3.37375E-5     1.03597E-4  
0.145     1.56584E-4      1.43791E-4  
0.146     1.44038E-4      6.69843E-5  
0.147     7.36217E-5      1.06678E-4  
0.148     4.68338E-5      1.12371E-4  
0.149     8.01719E-5      1.16065E-4  
0.15      5.13302E-6      1.54758E-4  
0.151     -2.02858E-5     4.65539E-5  
0.152     1.89133E-5      4.12474E-5  
0.153     1.29729E-4      9.44089E-6  
0.154     1.1966E-4       -4.82635E-5 
0.155     5.7038E-6       -2.56997E-6 
0.156     7.5357E-5       1.62257E-5  
0.157     7.91192E-5      1.64192E-5  
0.158     -4.45126E-5     3.21483E-6  
0.159     3.74626E-5      -5.94895E-5 
0.16      5.30399E-5      1.9204E-5   
0.161     1.59221E-4      -1.95004E-5 
0.162     1.055E-4        -3.52047E-5 
0.163     5.58796E-5      6.75909E-5  
0.164     2.33559E-5      7.03866E-5  
0.165     3.09272E-5      1.31823E-5  
0.166     1.80925E-5      -3.70221E-5 
0.167     2.13518E-5      -1.02726E-4 
0.168     6.87011E-5      -5.64308E-5 
0.169     6.16404E-5      -7.81351E-5 
0.17      5.91697E-5      -6.78395E-5 
0.171     -6.71391E-6     -3.60438E-5 
0.172     4.94874E-5      -1.02748E-4 
0.173     -9.12242E-5     -4.48503E-5 
0.174     8.46462E-5      -3.30547E-5 
0.175     -7.24015E-5     -6.5259E-5  
0.176     7.31339E-5      -2.53612E-5 
0.177     3.02483E-5      -1.56551E-6 
0.178     7.49417E-5      -3.87699E-5 
0.179     -3.78687E-6     2.0128E-5   
0.18      8.45625E-5      -1.20076E-4 
0.181     3.5988E-5       -5.01785E-5 
0.182     -6.0106E-6      -6.68829E-5 
0.183     1.56284E-6      -1.69851E-5 
0.184     -3.47887E-5     -9.50872E-5 
0.185     -2.45683E-5     -1.24617E-4 
0.186     -7.7758E-6      -1.48786E-5 
0.187     -4.59133E-5     -1.02379E-4 
0.188     4.30192E-5      -2.11254E-5 
0.189     3.20216E-5      -6.91233E-5 
0.19      3.45921E-5      -1.01876E-4 
0.191     7.07316E-5      -1.68932E-5 
0.192     2.89361E-5      -2.56777E-5 
0.193     1.23208E-4      -7.22365E-5 
0.194     -1.18954E-4     -1.75754E-5 
0.195     4.44869E-6      -6.01992E-5 
0.196     -6.65848E-5     -9.71118E-5 
0.197     -2.15532E-5     -4.03209E-5 
0.198     -1.09597E-5     -7.13302E-5 
0.199     9.66959E-5      -8.61465E-5 
0.2       8.41241E-6      -7.27707E-5 
0.201     9.519E-5        -6.52125E-5 
0.202     -4.47045E-6     -9.54738E-5 
0.203     -5.40739E-5     -9.95604E-5 
0.204     6.13827E-5      -8.09741E-5 
0.205     -3.21027E-5     -7.22165E-6 
0.206     3.44699E-5      -6.80695E-6 
0.207     -1.18402E-4     -8.37348E-5 
0.208     1.7821E-6       -1.05008E-4 
0.209     5.02171E-6      -1.0563E-4  
0.21      -7.66847E-5     -2.9607E-5  
0.211     -5.93371E-5     -6.54405E-5 
0.212     -3.29384E-5     -9.41347E-5 
0.213     -9.85791E-7     -1.04194E-4 
0.214     -4.64832E-5     -1.41198E-5 
0.215     4.25695E-5      -1.50417E-4 
0.216     -3.58289E-5     -9.58934E-6 
0.217     2.58218E-5      -3.01383E-5 
0.218     2.30205E-5      -7.95672E-5 
0.219     3.92651E-5      -5.9879E-5  
0.22      -3.59442E-5     -7.65775E-5 
0.221     4.28905E-5      -5.56636E-5 
0.222     -3.22986E-6     -4.14219E-6 
0.223     7.86918E-5      6.48677E-6  
0.224     6.15651E-6      -1.07282E-4 
0.225     7.61622E-5      -6.2949E-5  
0.226     5.47079E-5      -3.51565E-6 
0.227     1.87926E-5      -2.39853E-5 
0.228     -6.60847E-5     -5.23609E-5 
0.229     -1.6423E-5      2.85572E-6  
0.23      -5.22253E-5     -6.53364E-5 
0.231     5.55074E-5      -7.64393E-5 
0.232     -1.77239E-5     -1.14457E-4 
0.233     -4.94211E-5     -5.18877E-5 
0.234     -2.70854E-5     -1.09735E-4 
0.235     4.47833E-5      -1.61501E-4 
0.236     7.01831E-5      -1.27188E-4 
0.237     8.11148E-5      -4.67964E-5 
0.238     1.11576E-4      -5.1328E-5  
0.239     5.05673E-5      -4.87837E-5 
0.24      -1.91299E-6     -4.16636E-6 
0.241     1.18136E-4      -8.24761E-5 
0.242     1.67115E-5      -4.47148E-5 
0.243     -1.21847E-5     -2.83843E-5 
0.244     -2.4055E-5      -6.34857E-5 
0.245     2.31008E-5      -8.55188E-5 
0.246     -4.67175E-5     -5.94867E-5 
0.247     5.64893E-5      -7.38912E-5 
0.248     -3.02789E-5     -1.97314E-5 
0.249     6.19758E-5      -7.15082E-5 
0.25      5.67556E-5      -1.07255E-5 
0.251     -3.69416E-5     -3.03823E-5 
0.252     -2.31148E-5     -1.0198E-4  
0.253     3.72349E-5      -1.06519E-4 
0.254     -7.08933E-5     -7.85022E-5 
0.255     2.30005E-5      -5.92848E-6 
0.256     -7.58172E-6     -8.77991E-5 
0.257     -1.26439E-5     -1.15118E-4 
0.258     -1.83146E-7     2.66181E-5  
0.259     -3.02014E-5     2.40681E-6  
0.26      -8.71976E-5     -6.52535E-5 
0.261     -3.46718E-5     -1.44363E-4 
0.262     7.0874E-5       -1.34225E-5 
0.263     -7.35592E-5     -4.6934E-5  
0.264     -3.04704E-5     1.10439E-6  
0.265     -4.78616E-5     -1.13811E-4 
0.266     2.62682E-5      -9.36786E-5 
0.267     3.09191E-5      -5.45009E-5 
0.268     6.08887E-6      -1.2772E-6  
0.269     3.28068E-6      1.89907E-5  
0.27      -9.70085E-5     -6.36963E-5 
0.271     -1.27668E-6     -1.03341E-4 
0.272     -3.25249E-5     -1.54425E-5 
0.273     -4.75504E-6     -7.70017E-5 
0.274     -4.46422E-6     -1.40197E-5 
0.275     -5.65339E-6     -7.94964E-5 
0.276     2.67543E-6      -4.39327E-5 
0.277     9.65243E-5      1.96703E-5  
0.278     -5.06089E-5     -3.51873E-5 
0.279     -1.67231E-5     1.34945E-5  
0.28      -4.63192E-5     -4.87873E-5 
0.281     2.1036E-6       -8.55306E-5 
0.282     4.80434E-5      -5.02365E-5 
0.283     8.60013E-5      -5.29069E-5 
0.284     -2.65239E-5     -1.26041E-4 
0.285     1.5968E-5       1.08609E-5  
0.286     -2.95232E-5     -2.27038E-5 
0.287     -2.59983E-5     -4.5733E-5  
0.288     6.54351E-6      -1.1923E-4  
0.289     3.45994E-5      -4.69255E-6 
0.29      1.56712E-5      -2.81219E-5 
0.291     -2.27409E-5     -4.50205E-5 
0.292     3.73609E-5      8.6135E-6   
0.293     -2.85232E-5     -9.02217E-5 
0.294     -4.73924E-5     -3.25263E-5 
0.295     -2.47501E-7     -2.9801E-5  
0.296     -1.10906E-5     -5.6546E-5  
0.297     -7.41978E-6     -1.92622E-5 
0.298     -2.37369E-5     -2.04496E-5 
0.299     -8.654E-5       1.83919E-5  
0.3       3.76678E-5      -2.32398E-5 
0.301     -4.76123E-5     -8.18446E-5 
0.302     -1.23794E-5     -4.19225E-5 
0.303     -4.01366E-5     -2.74745E-5 
0.304     -2.83817E-5     -1.10015E-5 
0.305     3.18842E-5      -4.25026E-5 
0.306     -6.4339E-5      -4.99787E-5 
0.307     5.34489E-5      -5.99309E-5 
0.308     1.82468E-5      3.0141E-5   
0.309     -2.24443E-5     -1.03264E-4 
0.31      6.38746E-5      2.08539E-5  
0.311     -2.92956E-5     1.1994E-5   
0.312     -6.95569E-6     -4.98429E-5 
0.313     2.83952E-5      1.23413E-5  
0.314     1.12561E-5      4.76273E-8  
0.315     -5.37404E-6     -5.52259E-5 
0.316     -1.59942E-5     -1.79773E-5 
0.317     1.98977E-5      -2.22096E-5 
0.318     6.42986E-5      -2.69216E-5 
0.319     5.2105E-6       -3.56135E-5 
0.32      -2.98666E-5     -5.17862E-5 
0.321     -1.84357E-5     -3.44397E-5 
0.322     4.35072E-5      2.7426E-5   
0.323     -1.40389E-5     -1.1619E-4  
0.324     -3.57504E-6     7.2131E-6   
0.325     -6.10215E-6     -4.93665E-5 
0.326     -5.51163E-5     -6.04278E-5 
0.327     -3.36204E-5     -2.74718E-5 
0.328     -5.76155E-5     -3.14976E-5 
0.329     2.40144E-6      6.1993E-5   
0.33      -4.45717E-5     -5.69983E-5 
0.331     5.44672E-5      1.52684E-6  
0.332     -2.48486E-6     -1.89317E-5 
0.333     -1.7426E-5      -3.5374E-5  
0.334     1.91439E-5      -5.92989E-5 
0.335     2.82229E-5      -2.07085E-5 
0.336     -1.51872E-5     -1.41008E-5 
0.337     1.29127E-5      -8.47876E-6 
0.338     -3.19774E-5     -5.33403E-5 
0.339     -1.63585E-5     4.31439E-6  
0.34      1.57714E-5      -8.51647E-6 
0.341     3.24093E-5      4.3168E-5   
0.342     -4.64428E-5     2.36694E-6  
0.343     2.42141E-5      -2.14188E-5 
0.344     1.738E-5        1.63108E-5  
0.345     -2.3947E-5      2.15539E-5  
0.346     -3.42651E-5     4.31235E-6  
0.347     -4.57521E-6     -6.74158E-5 
0.348     4.56217E-5      3.88705E-5  
0.349     -3.41744E-5     4.01702E-5  
0.35      -5.29635E-5     -5.75166E-5 
0.351     -9.97465E-5     9.231E-5    
0.352     2.24774E-5      -3.08499E-5 
0.353     -4.57927E-5     7.50359E-6  
0.354     -9.05678E-6     -2.91304E-5 
0.355     5.81831E-5      -1.0751E-5  
0.356     2.89291E-5      -1.686E-5   
0.357     -3.5319E-5      -2.44566E-5 
0.358     4.34359E-5      -3.40417E-5 
0.359     -4.30416E-6     2.68858E-5  
0.36      -3.60402E-5     -1.51753E-5 
0.361     -2.17723E-5     3.12762E-5  
0.362     -2.25014E-5     -1.82628E-5 
0.363     1.27353E-6      -2.02892E-5 
0.364     1.95525E-5      4.16948E-5  
0.365     4.23354E-5      1.71885E-5  
0.366     -8.43787E-5     2.41938E-5  
0.367     2.69092E-5      -5.62905E-5 
0.368     -3.87978E-5     5.82349E-5  
0.369     2.74971E-5      2.42708E-5  
0.37      1.7796E-5       3.93164E-5  
0.371     -1.49011E-5     -9.12846E-6 
0.372     -4.45961E-5     -6.30637E-5 
0.373     -8.7872E-6      -6.49903E-5 
0.374     -2.79743E-5     8.85927E-5  
0.375     -9.15734E-6     -3.03157E-5 
0.376     -5.73374E-5     3.32855E-5  
0.377     -7.35125E-5     -4.51046E-5 
0.378     1.63165E-5      -2.5987E-5  
0.379     6.14939E-6      -3.03608E-5 
0.38      -7.00127E-5     -5.9726E-5  
0.381     -1.01698E-5     -1.00834E-5 
0.382     -6.98228E-5     5.10677E-5  
0.383     3.45301E-5      3.72561E-6  
0.384     -1.4612E-5      -2.71079E-5 
0.385     -1.57489E-5     5.15664E-5  
0.386     3.62012E-6      -1.32527E-5 
0.387     1.8495E-5       -3.35641E-5 
0.388     7.87609E-6      -5.83678E-5 
0.389     3.0263E-5       -9.66477E-6 
0.39      3.96565E-5      -1.45503E-6 
0.391     -1.99439E-5     -1.67386E-5 
0.392     -3.77596E-8     -6.75144E-5 
0.393     -3.31251E-5     4.71548E-6  
0.394     -2.22058E-5     -3.75479E-5 
0.395     -7.62797E-5     -2.53045E-5 
0.396     -3.18472E-5     -5.05447E-6 
0.397     -3.40776E-6     5.72014E-5  
0.398     -1.96161E-6     -3.4537E-5  
0.399     3.74911E-5      -6.76873E-6 
0.4       -1.54943E-6     -1.07995E-4 
0.401     -1.08358E-6     3.07852E-5  
0.402     -2.4611E-5      -5.92922E-6 
0.403     4.13678E-5      -6.96379E-5 
0.404     4.08531E-5      -4.78407E-5 
0.405     -4.96555E-5     -4.20388E-5 
0.406     -5.71579E-5     -2.07302E-5 
0.407     -7.31542E-5     -1.19167E-5 
0.408     1.35515E-6      3.40152E-6  
0.409     -1.91297E-5     5.62255E-5  
0.41      1.33912E-5      -5.29457E-5 
0.411     -1.30826E-5     6.68889E-5  
0.412     -5.40509E-5     5.07283E-5  
0.413     -5.20142E-5     2.10734E-5  
0.414     2.80275E-5      -5.07762E-6 
0.415     -2.79257E-5     8.77711E-6  
0.416     -6.73742E-5     -6.86335E-6 
0.417     -1.43181E-5     -5.3999E-5  
0.418     4.07427E-5      -3.96308E-5 
0.419     2.03078E-5      2.22431E-5  
0.42      1.23772E-5      -4.13782E-5 
0.421     -3.15491E-5     -5.49558E-6 
0.422     2.50288E-5      2.98928E-5  
0.423     -2.28892E-5     -1.92151E-5 
0.424     -5.03034E-5     -8.33181E-5 
0.425     -2.07135E-5     -3.64173E-5 
0.426     -2.91198E-5     2.44884E-5  
0.427     -5.70223E-5     3.8988E-6   
0.428     -7.29211E-5     4.08131E-5  
0.429     1.68401E-6      -4.47679E-5 
0.43      -6.27072E-5     -2.4845E-5  
0.431     2.3405E-5       2.55828E-5  
0.432     3.02099E-6      -5.98665E-6 
0.433     2.26407E-5      6.64487E-5  
0.434     1.07637E-5      8.2388E-5   
0.435     1.89037E-6      2.4331E-5   
0.436     -4.89793E-5     1.6778E-5   
0.437     5.16544E-5      -6.52713E-5 
0.438     -6.07084E-5     3.76824E-5  
0.439     1.49321E-5      6.11398E-5  
0.44      -1.59239E-5     1.08101E-4  
0.441     -2.37767E-5     -2.09346E-5 
0.442     -1.61261E-5     -7.09676E-5 
0.443     4.52777E-6      1.90034E-5  
0.444     6.16848E-5      6.47715E-6  
0.445     1.28449E-5      1.54529E-5  
0.446     -3.54918E-5     -1.40676E-5 
0.447     9.17423E-6      -2.50861E-5 
0.448     1.8434E-6       -2.46017E-5 
0.449     1.25152E-5      1.58846E-5  
0.45      3.21898E-5      -1.71263E-5 
0.451     -2.41328E-5     -1.13519E-6 
0.452     2.50471E-5      3.85782E-6  
0.453     2.12292E-5      3.13527E-5  
0.454     5.1414E-5       2.73496E-5  
0.455     -9.89913E-6     3.3474E-6   
0.456     -4.21006E-6     4.73481E-5  
0.457     -1.7519E-5      2.88497E-5  
0.458     -1.48258E-5     1.23523E-5  
0.459     -1.3131E-5      -2.14313E-6 
0.46      1.45659E-5      5.18624E-5  
0.461     -1.27356E-5     1.43698E-5  
0.462     9.64447E-7      4.48781E-5  
0.463     -1.5834E-5      1.33875E-5  
0.464     2.5369E-5       2.58978E-5  
0.465     -1.42664E-6     5.2409E-5   
0.466     -7.32209E-5     -4.07879E-6 
0.467     2.34862E-5      3.19344E-5  
0.468     6.69436E-6      1.49485E-5  
0.469     -1.70963E-5     1.10464E-4  
0.47      7.1144E-6       -3.55203E-5 
0.471     -1.51739E-5     -8.00334E-6 
0.472     -3.09612E-5     -2.99854E-5 
0.473     -6.07472E-5     -2.79664E-5 
0.474     -7.00321E-5     1.75535E-5  
0.475     3.81841E-5      4.15743E-5  
0.476     2.19013E-5      4.59708E-6  
0.477     4.01197E-5      -1.98801E-5 
0.478     -6.96607E-5     -3.35546E-6 
0.479     -3.444E-5       9.46692E-5  
0.48      -2.1218E-5      -4.30415E-6 
0.481     -1.19946E-5     6.87244E-5  
0.482     -1.02701E-5     -4.72461E-5 
0.483     -1.23044E-4     2.32843E-5  
0.484     -2.8817E-5      -3.26843E-5 
0.485     6.91177E-6      3.4908E-7   
0.486     -6.68582E-5     7.38834E-5  
0.487     -2.66265E-5     2.84205E-5  
0.488     1.06788E-7      -2.75423E-5 
0.489     3.84156E-6      2.04978E-5  
0.49      -4.3922E-5      4.80388E-5  
0.491     -5.91838E-5     2.50808E-5  
0.492     -1.2944E-5      2.11256E-5  
0.493     -1.87023E-5     -3.18286E-5 
0.494     -5.2459E-5      2.07192E-5  
0.495     -4.42137E-5     9.07679E-5  
0.496     -2.09667E-5     4.98195E-5  
0.497     -8.71785E-6     1.2872E-5   
0.498     1.95328E-5      5.54265E-5  
0.499     -3.52145E-5     9.8284E-7   
0.5       -1.746E-5       6.10402E-5  
0.501     7.96346E-7      8.30994E-5  
0.502     -1.79454E-5     5.51606E-5  
0.503     1.18149E-5      1.97237E-5  
