# Supplementary material for: How multisite phosphorylation impacts the conformations of intrinsically disordered proteins
Source: PLoS Comput Biol. 2021 May 4;17(5):e1008939. doi: 10.1371/journal.pcbi.1008939 (PMC8148376; doi:10.1371/journal.pcbi.1008939)
Supplement: S1 Data — (ZIP) [file pcbi.1008939.s014.zip › NumericalData/SI/FigS5/S5D_Fig.dat]

#q2 Ash1 q2 Ash1-fitting q2 pAsh1 q2 pAsh1-fitting
4E-4	-5.06879 4E-4 4E-4 4E-4 -4.19638 4E-4 -4.19743
4.41E-4	-5.07838 4.69322E-4 4.69322E-4 4.41E-4 -4.20304 4.69322E-4 -4.2121
4.84E-4	-5.08644 5.38644E-4 5.38644E-4 4.84E-4 -4.21043 5.38644E-4 -4.22671
5.29E-4	-5.09619 6.07966E-4 6.07966E-4 5.29E-4 -4.21719 6.07966E-4 -4.24124
5.76E-4	-5.1044 6.77288E-4 6.77288E-4 5.76E-4 -4.23361 6.77288E-4 -4.25571
6.25E-4	-5.11433 7.4661E-4 7.4661E-4 6.25E-4 -4.24192 7.4661E-4 -4.27011
6.76E-4	-5.1345 8.15932E-4 8.15932E-4 6.76E-4 -4.2503 8.15932E-4 -4.28445
7.29E-4	-5.14474 8.85254E-4 8.85254E-4 7.29E-4 -4.26727 8.85254E-4 -4.29872
7.84E-4	-5.15508 9.54576E-4 9.54576E-4 7.84E-4 -4.27659 9.54576E-4 -4.31292
8.41E-4	-5.16729 0.00102 0.00102 8.41E-4 -4.29475 0.00102 -4.32705
9E-4	-5.17787 0.00109 0.00109 9E-4 -4.30359 0.00109 -4.34112
9.61E-4	-5.19938 0.00116 0.00116 9.61E-4 -4.31399 0.00116 -4.35512
0.00102	-5.21031 0.00123 0.00123 0.00102 -4.32376 0.00123 -4.36905
0.00109	-5.22321 0.0013 0.0013 0.00109 -4.34281 0.0013 -4.38292
0.00116	-5.23628 0.00137 0.00137 0.00116 -4.35363 0.00137 -4.39672
0.00123	-5.2591 0.00144 0.00144 0.00123 -4.36458 0.00144 -4.41045
0.0013	-5.27265 0.00151 0.00151 0.0013 -4.38443 0.00151 -4.42412
0.00137	-5.28639 0.00158 0.00158 0.00137 -4.39572 0.00158 -4.43772
0.00144	-5.30032 0.00165 0.00165 0.00144 -4.40714 0.00165 -4.45125
0.00152	-5.32261 0.00172 0.00172 0.00152 -4.4287 0.00172 -4.46471
0.0016	-5.33706 0.00179 0.00179 0.0016 -4.4405 0.00179 -4.47811
0.00168	-5.35172 0.00186 0.00186 0.00168 -4.46194 0.00186 -4.49144
0.00176	-5.3666 0.00193 0.00193 0.00176 -4.47414 0.00193 -4.5047
0.00185	-5.39043 0.00199 0.00199 0.00185 -4.49632 0.00199 -4.5179
0.00194	-5.4059 0.00206 0.00206 0.00194 -4.50986 0.00206 -4.53103
0.00202	-5.42162 0.00213 0.00213 0.00202 -4.52267 0.00213 -4.54409
0.00212	-5.43758 0.0022 0.0022 0.00212 -4.54596 0.0022 -4.55709
0.00221	-5.46319 0.00227 0.00227 0.00221 -4.55924 0.00227 -4.57002
0.0023	-5.47984 0.00234 0.00234 0.0023 -4.57367 0.00234 -4.58288
0.0024	-5.49677 0.00241 0.00241 0.0024 -4.5972 0.00241 -4.59567
0.0025	-5.52146 0.00248 0.00248 0.0025 -4.61119 0.00248 -4.6084
0.0026	-5.53912 0.00255 0.00255 0.0026 -4.6346 0.00255 -4.62106
0.0027	-5.5545 0.00262 0.00262 0.0027 -4.65017 0.00262 -4.63366
0.00281	-5.57275 0.00269 0.00269 0.00281 -4.67452 0.00269 -4.64618
0.00292	-5.59135 0.00276 0.00276 0.00292 -4.68964 0.00276 -4.65864
0.00302	-5.61577 0.00283 0.00283 0.00302 -4.71387 0.00283 -4.67104
0.00314	-5.63519 0.0029 0.0029 0.00314 -4.7296 0.0029 -4.68336
0.00325	-5.65214 0.00296 0.00296 0.00325 -4.75483 0.00296 -4.69562
0.00336	-5.66938 0.00303 0.00303 0.00336 -4.78071 0.00303 -4.70781
0.00348	-5.69581 0.0031 0.0031 0.00348 -4.79633 0.0031 -4.71994
0.0036	-5.71383 0.00317 0.00317 0.0036 -4.81219 0.00317 -4.732
0.00372	-5.73218 0.00324 0.00324 0.00372 -4.82831 0.00324 -4.74399
0.00384	-5.75087 0.00331 0.00331 0.00384 -4.8447 0.00331 -4.75591
0.00397	-5.77958 0.00338 0.00338 0.00397 -4.86006 0.00338 -4.76777
0.0041	-5.7959 0.00345 0.00345 0.0041 -4.87698 0.00345 -4.77956
0.00423	-5.81583 0.00352 0.00352 0.00423 -4.89285 0.00352 -4.79128
0.00436	-5.83275 0.00359 0.00359 0.00436 -4.91034 0.00359 -4.80294
0.00449	-5.86044 0.00366 0.00366 0.00449 -4.92675 0.00366 -4.81453
0.00373 0.00373 0.00373 -4.82605
0.0038 0.0038 0.0038 -4.83751
0.00387 0.00387 0.00387 -4.8489
0.00394 0.00394 0.00394 -4.86022
0.004 0.004 0.004 -4.87147
0.00407 0.00407 0.00407 -4.88266
0.00414 0.00414 0.00414 -4.89378
0.00421 0.00421 0.00421 -4.90483
0.00428 0.00428 0.00428 -4.91582
0.00435 0.00435 0.00435 -4.92674
0.00442 0.00442 0.00442 -4.93759
0.00449 0.00449 0.00449 -4.94838
