# Supplementary material for: How multisite phosphorylation impacts the conformations of intrinsically disordered proteins
Source: PLoS Comput Biol. 2021 May 4;17(5):e1008939. doi: 10.1371/journal.pcbi.1008939 (PMC8148376; doi:10.1371/journal.pcbi.1008939)
Supplement: S1 Data — (ZIP) [file pcbi.1008939.s014.zip › NumericalData/SI/FigS5/S5E_Fig.dat]

#q2 CTD2' q2 CTD2'-fitting q2 pCTD2' q2 pCTD2'-fitting
4E-4 -4.28828 4E-4	-4.31489 4E-4 -2.7952 4E-4 -2.81361
4.41E-4 -4.29439 4.76271E-4	-4.32939 4.41E-4 -2.80462 4.76271E-4 -2.83237
4.84E-4 -4.30077 5.52542E-4	-4.34382 4.84E-4 -2.82341 5.52542E-4 -2.85101
5.29E-4 -4.31639 6.28814E-4	-4.35819 5.29E-4 -2.83363 6.28814E-4 -2.86953
5.76E-4 -4.3233 7.05085E-4	-4.3725 5.76E-4 -2.84877 7.05085E-4 -2.88793
6.25E-4 -4.33046 7.81356E-4	-4.38675 6.25E-4 -2.85978 7.81356E-4 -2.90621
6.76E-4 -4.35453 8.57627E-4	-4.40093 6.76E-4 -2.87568 8.57627E-4 -2.92437
7.29E-4 -4.36219 9.33898E-4	-4.41505 7.29E-4 -2.88744 9.33898E-4 -2.94242
7.84E-4 -4.37831 0.00101	-4.42911 7.84E-4 -2.9041 0.00101 -2.96035
8.41E-4 -4.39561 0.00109	-4.44311 8.41E-4 -2.91657 0.00109 -2.97816
9E-4 -4.40397 0.00116	-4.45705 9E-4 -2.93395 0.00116 -2.99585
9.61E-4 -4.41256 0.00124	-4.47093 9.61E-4 -2.94711 0.00124 -3.01342
0.00102 -4.4389 0.00132	-4.48474 0.00102 -2.96517 0.00132 -3.03088
0.00109 -4.44793 0.00139	-4.49849 0.00109 -2.97897 0.00139 -3.04822
0.00116 -4.45717 0.00147	-4.51218 0.00116 -2.99768 0.00147 -3.06544
0.00122 -4.47593 0.00154	-4.52581 0.00122 -3.01209 0.00154 -3.08254
0.0013 -4.48558 0.00162	-4.53937 0.0013 -3.03142 0.00162 -3.09952
0.00137 -4.49544 0.0017	-4.55288 0.00137 -3.0464 0.0017 -3.11639
0.00144 -4.5225 0.00177	-4.56632 0.00144 -3.0663 0.00177 -3.13313
0.00152 -4.54107 0.00185	-4.5797 0.00152 -3.08182 0.00185 -3.14976
0.0016 -4.55147 0.00193	-4.59301 0.0016 -3.10693 0.00193 -3.16627
0.00168 -4.57151 0.002	-4.60627 0.00168 -3.12295 0.002 -3.18267
0.00176 -4.58226 0.00208	-4.61946 0.00176 -3.1439 0.00208 -3.19894
0.00185 -4.59316 0.00215	-4.6326 0.00185 -3.16038 0.00215 -3.2151
0.00194 -4.62146 0.00223	-4.64567 0.00194 -3.18179 0.00223 -3.23114
0.00202 -4.63268 0.00231	-4.65867 0.00202 -3.19869 0.00231 -3.24706
0.00212 -4.65244 0.00238	-4.67162 0.00212 -3.22052 0.00238 -3.26286
0.00221 -4.67357 0.00246	-4.6845 0.00221 -3.23781 0.00246 -3.27854
0.0023 -4.68521 0.00254	-4.69733 0.0023 -3.26002 0.00254 -3.29411
0.0024 -4.69697 0.00261	-4.71009 0.0024 -3.27766 0.00261 -3.30956
0.0025 -4.71371 0.00269	-4.72278 0.0025 -3.30022 0.00269 -3.32488
0.0026 -4.72572 0.00276	-4.73542 0.0026 -3.31817 0.00276 -3.3401
0.0027 -4.73785 0.00284	-4.74799 0.0027 -3.34105 0.00284 -3.35519
0.00281 -4.7634 0.00292	-4.76051 0.00281 -3.35927 0.00292 -3.37017
0.00292 -4.78346 0.00299	-4.77296 0.00292 -3.38243 0.00299 -3.38502
0.00303 -4.79589 0.00307	-4.78535 0.00303 -3.40089 0.00307 -3.39976
0.00314 -4.80843 0.00315	-4.79767 0.00314 -3.42332 0.00315 -3.41438
0.00325 -4.82105 0.00322	-4.80994 0.00325 -3.442 0.00322 -3.42888
0.00336 -4.84226 0.0033	-4.82214 0.00336 -3.46173 0.0033 -3.44327
0.00348 -4.85506 0.00337	-4.83428 0.00348 -3.48058 0.00337 -3.45754
0.0036 -4.86792 0.00345	-4.84636 0.0036 -3.49952 0.00345 -3.47168
0.00372 -4.88086 0.00353	-4.85838 0.00372 -3.51852 0.00353 -3.48571
0.00384 -4.89388 0.0036	-4.87033 0.00384 -3.53758 0.0036 -3.49963
0.00397 -4.9147 0.00368	-4.88222 0.00397 -3.55671 0.00368 -3.51342
0.0041 -4.9364 0.00376	-4.89405 0.0041 -3.57588 0.00376 -3.5271
0.00423 -4.9496 0.00383	-4.90582 0.00423 -3.59509 0.00383 -3.54065
0.00436 -4.96284 0.00391	-4.91753 0.00436 -3.61434 0.00391 -3.55409
0.00449 -4.97614 0.00398	-4.92918 0.00449 -3.63361 0.00398 -3.56742
0.00462 -4.98949 0.00406	-4.94076 0.00462 -3.65291 0.00406 -3.58062
0.00476 -5.01067 0.00414	-4.95228 0.00476 -3.67223 0.00414 -3.5937
0.0049 -5.0241 0.00421	-4.96374 0.0049 -3.69155 0.00421 -3.60667
0.00429	-4.97514 0.00429 -3.61952
0.00437	-4.98647 0.00437 -3.63225
0.00444	-4.99775 0.00444 -3.64486
0.00452	-5.00896 0.00452 -3.65736
0.00459	-5.02011 0.00459 -3.66974
0.00467	-5.03119 0.00467 -3.68199
0.00475	-5.04222 0.00475 -3.69413
0.00482	-5.05318 0.00482 -3.70616
0.0049	-5.06409 0.0049 -3.71806
