# Supplementary material for: How multisite phosphorylation impacts the conformations of intrinsically disordered proteins
Source: PLoS Comput Biol. 2021 May 4;17(5):e1008939. doi: 10.1371/journal.pcbi.1008939 (PMC8148376; doi:10.1371/journal.pcbi.1008939)
Supplement: S1 Data — (ZIP) [file pcbi.1008939.s014.zip › NumericalData/SI/FigS5/S5F_Fig.dat]

#q2 CTD2' q2  CTD2'-fitting q2 pCTD2' q2 pCTD2'-fitting
4E-4      -4.26239  4E-4        -4.26669   4E-4      -2.82264    4E-4          -2.8237 
4.41E-4   -4.26884  4.76271E-4  -4.28311   4.41E-4   -2.83039    4.76271E-4    -2.84174
4.84E-4   -4.27551  5.52542E-4  -4.29944   4.84E-4   -2.83844    5.52542E-4    -2.85967
5.29E-4   -4.28878  6.28814E-4  -4.31569   5.29E-4   -2.85084    6.28814E-4    -2.87749
5.76E-4   -4.26512  7.05085E-4  -4.33185   5.76E-4   -2.86525    7.05085E-4    -2.8952 
6.25E-4   -4.31002  7.81356E-4  -4.34793   6.25E-4   -2.87967    7.81356E-4    -2.91281
6.76E-4   -4.32811  8.57627E-4  -4.36392   6.76E-4   -2.88401    8.57627E-4    -2.93031
7.29E-4   -4.33276  9.33898E-4  -4.37983   7.29E-4   -2.89713    9.33898E-4    -2.9477 
7.84E-4   -4.35452  0.00101     -4.39565   7.84E-4   -2.91496    0.00101       -2.96499
8.41E-4   -4.35312  0.00109     -4.41139   8.41E-4   -2.92188    0.00109       -2.98217
9E-4      -4.38244  0.00116     -4.42704   9E-4      -2.93846    0.00116       -2.99924
9.61E-4   -4.40918  0.00124     -4.44261   9.61E-4   -2.95377    0.00124       -3.01621
0.00102   -4.40513  0.00132     -4.4581    0.00102   -2.96841    0.00132       -3.03306
0.00109   -4.39289  0.00139     -4.4735    0.00109   -2.97459    0.00139       -3.04981
0.00116   -4.44247  0.00147     -4.48881   0.00116   -2.99807    0.00147       -3.06646
0.00122   -4.43506  0.00154     -4.50404   0.00122   -3.01678    0.00154       -3.08299
0.0013    -4.46622  0.00162     -4.51919   0.0013    -3.02578    0.00162       -3.09942
0.00137   -4.44912  0.0017      -4.53425   0.00137   -3.04709    0.0017        -3.11575
0.00144   -4.49532  0.00177     -4.54923   0.00144   -3.06521    0.00177       -3.13196
0.00152   -4.51405  0.00185     -4.56412   0.00152   -3.08442    0.00185       -3.14807
0.0016    -4.51405  0.00193     -4.57893   0.0016    -3.10373    0.00193       -3.16407
0.00168   -4.54382  0.002       -4.59365   0.00168   -3.1114     0.002         -3.17996
0.00176   -4.55935  0.00208     -4.60829   0.00176   -3.1313     0.00208       -3.19575
0.00185   -4.56877  0.00215     -4.62284   0.00185   -3.15462    0.00215       -3.21143
0.00194   -4.56507  0.00223     -4.63731   0.00194   -3.16695    0.00223       -3.227  
0.00202   -4.62439  0.00231     -4.6517    0.00202   -3.18606    0.00231       -3.24247
0.00212   -4.63934  0.00238     -4.666     0.00212   -3.21508    0.00238       -3.25783
0.00221   -4.64652  0.00246     -4.68021   0.00221   -3.2187     0.00246       -3.27308
0.0023    -4.65242  0.00254     -4.69434   0.0023    -3.24509    0.00254       -3.28822
0.0024    -4.66912  0.00261     -4.70839   0.0024    -3.27096    0.00261       -3.30326
0.0025    -4.67329  0.00269     -4.72235   0.0025    -3.29069    0.00269       -3.31819
0.0026    -4.72136  0.00276     -4.73623   0.0026    -3.29743    0.00276       -3.33301
0.0027    -4.71406  0.00284     -4.75002   0.0027    -3.32371    0.00284       -3.34773
0.00281   -4.77215  0.00292     -4.76373   0.00281   -3.34371    0.00292       -3.36233
0.00292   -4.78602  0.00299     -4.77735   0.00292   -3.3611     0.00299       -3.37684
0.00303   -4.75538  0.00307     -4.79089   0.00303   -3.37066    0.00307       -3.39123
0.00314   -4.79232  0.00315     -4.80434   0.00314   -3.40551    0.00315       -3.40552
0.00325   -4.81394  0.00322     -4.81771   0.00325   -3.42172    0.00322       -3.4197 
0.00336   -4.82267  0.0033      -4.831     0.00336   -3.44025    0.0033        -3.43377
0.00348   -4.83932  0.00337     -4.8442    0.00348   -3.46696    0.00337       -3.44774
0.0036    -4.89036  0.00345     -4.85731   0.0036    -3.49338    0.00345       -3.46159
0.00372   -4.90165  0.00353     -4.87034   0.00372   -3.51446    0.00353       -3.47535
0.00384   -4.93113  0.0036      -4.88329   0.00384   -3.52605    0.0036        -3.48899
0.00397   -4.93622  0.00368     -4.89615   0.00397   -3.54974    0.00368       -3.50253
0.0041    -4.9582   0.00376     -4.90893   0.0041    -3.57705    0.00376       -3.51596
0.00423   -4.98117  0.00383     -4.92162   0.00423   -3.58689    0.00383       -3.52928
0.00436   -5.00819  0.00391     -4.93423   0.00436   -3.61526    0.00391       -3.5425 
0.00449   -5.01943  0.00398     -4.94675   0.00449   -3.63645    0.00398       -3.55561
0.00462   -5.04572  0.00406     -4.95919   0.00462   -3.66417    0.00406       -3.56861
0.00476   -5.07392  0.00414     -4.97154   0.00476   -3.69176    0.00414       -3.5815 
0.0049    -5.09513  0.00421     -4.98381   0.0049    -3.69253    0.00421       -3.59429
                    0.00429     -4.99599                         0.00429       -3.60697
                    0.00437     -5.00809                         0.00437       -3.61954
                    0.00444     -5.02011                         0.00444       -3.63201
                    0.00452     -5.03204                         0.00452       -3.64437
                    0.00459     -5.04388                         0.00459       -3.65662
                    0.00467     -5.05565                         0.00467       -3.66877
                    0.00475     -5.06732                         0.00475       -3.6808 
                    0.00482     -5.07891                         0.00482       -3.69273
                    0.0049      -5.09042                         0.0049        -3.70456
