# Supplementary material for: How multisite phosphorylation impacts the conformations of intrinsically disordered proteins
Source: PLoS Comput Biol. 2021 May 4;17(5):e1008939. doi: 10.1371/journal.pcbi.1008939 (PMC8148376; doi:10.1371/journal.pcbi.1008939)
Supplement: S1 Data — (ZIP) [file pcbi.1008939.s014.zip › NumericalData/SI/S1_Fig]

#Ash1	pAsh1(-1)	glu-Ash1	pAsh1(-2)
35.3318	23.1888	29.6813	18.8605
28.1623	23.2127	18.5933	16.6823
29.7761	36.1862	27.2919	20.9105
28.3725	19.6806	23.9327	22.0958
27.5678	31.624	27.1989	24.4014
29.8102	21.9135	25.6772	18.4834
27.9954	21.1625	19.5838	19.8555
27.8981	24.835	28.7064	17.7639
30.758	21.9375	17.8869	23.1
27.1098	23.3115	23.5076	18.037
31.8699	26.4643	17.5775	18.242
31.3579	28.6337	23.0902	18.7606
31.747	21.103	24.0232	19.379
31.745	25.1405	22.6508	17.588
