# Supplementary material for: How multisite phosphorylation impacts the conformations of intrinsically disordered proteins
Source: PLoS Comput Biol. 2021 May 4;17(5):e1008939. doi: 10.1371/journal.pcbi.1008939 (PMC8148376; doi:10.1371/journal.pcbi.1008939)
Supplement: S1 Data — (ZIP) [file pcbi.1008939.s014.zip › NumericalData/SI/S2_Fig]

#concentration Ash1 error pAsh1 error
100	  0.052	0.032	5.871 	0.512  
150	  0.061	0.028	5.298 	0.582  
200	  0.188	0.171	4.616   1.957    
250	  0.071	0.030	5.558   0.936    
300	  0.145	0.061	4.215 	1.716  
350	  0.120	0.104	3.813   0.747    
400	  0.059	0.050	4.491 	1.527  
500	  0.081	0.043	3.875   0.608    
600	  0.053	0.063	4.471   1.918    
700	  0.121	0.096	4.013   1.279        
800	  0.096	0.073 4.362		1.126  
1000	0.069	0.067	3.379 	0.740
1500	0.095	0.066	4.273 	1.169
