# Supplementary material for: How multisite phosphorylation impacts the conformations of intrinsically disordered proteins
Source: PLoS Comput Biol. 2021 May 4;17(5):e1008939. doi: 10.1371/journal.pcbi.1008939 (PMC8148376; doi:10.1371/journal.pcbi.1008939)
Supplement: S1 Data — (ZIP) [file pcbi.1008939.s014.zip › NumericalData/SI/S7_Fig]

#ASH1_100mM pASH1_100mM ASH1_350mM pASH1_350mM CTD2'_100mM pCTD2'_100mM CTD2'_350mM pCTD2'_350mM
27.60  17.61   22.70   21.71   24.96  30.30  22.49  29.25
32.09  18.38   34.44   22.05   28.64  35.56  21.59  22.05
24.33  24.24   29.34   28.58   14.06  36.72  26.01  31.18
31.64  23.59   27.38   27.52   15.97  36.07  19.78  27.89
31.62  26.33   26.25   24.06   29.51  33.33  18.97  29.77
33.57  25.74   29.95   26.23   27.13  36.93  27.71  34.64
27.81  20.32   27.84   24.52   22.88  33.82  22.26  27.96
