# Supplementary material for: How multisite phosphorylation impacts the conformations of intrinsically disordered proteins
Source: PLoS Comput Biol. 2021 May 4;17(5):e1008939. doi: 10.1371/journal.pcbi.1008939 (PMC8148376; doi:10.1371/journal.pcbi.1008939)
Supplement: S1 Data — (ZIP) [file pcbi.1008939.s014.zip › NumericalData/SI/S6_Fig]

#ASH1 pASH1 CTD2' pCTD2'
21.45  16.79  12.86   20.13
22.11  13.71  14.31   14.29
20.09  15.67  13.14   17.94
23.25  16.81  13.32   14.39
16.04  16.39  13.16   15.84
19.24  15.22  14.09   15.86
18.19  17.84  13.31   13.73
