# Supplementary material for: How multisite phosphorylation impacts the conformations of intrinsically disordered proteins
Source: PLoS Comput Biol. 2021 May 4;17(5):e1008939. doi: 10.1371/journal.pcbi.1008939 (PMC8148376; doi:10.1371/journal.pcbi.1008939)
Supplement: S1 Data — (ZIP) [file pcbi.1008939.s014.zip › NumericalData/SI/S4_Fig]

#CTD2'	pCTD2'(-1)	pCTD2'(-2)
13.278	20.958	31.018
18.332	21.653	35.494
11.315	18.390	22.906
14.712	21.798	22.003
13.673	21.586	18.740
15.723	19.670	27.913
14.480	22.450	30.554
19.050	22.797	32.441
14.898	18.561	36.685
12.533	25.628	31.090
20.741 15.505	32.078
15.453	19.090	29.055
16.130	16.862	29.907
11.340	21.022	29.079
