# Supplementary material for: How multisite phosphorylation impacts the conformations of intrinsically disordered proteins
Source: PLoS Comput Biol. 2021 May 4;17(5):e1008939. doi: 10.1371/journal.pcbi.1008939 (PMC8148376; doi:10.1371/journal.pcbi.1008939)
Supplement: S1 Data — (ZIP) [file pcbi.1008939.s014.zip › NumericalData/SI/S11_Fig]

#ASH1_50ns 100ns 200ns 300ns
18.78	    19.78	    22.46	   24.47
27.12	    24.41	    22.84	   23.12
34.73	    31.97	    29.55	   28.75
24.87	    24.05	    22.83	   21.98
24.49	    23.67	    23.93	   24.97
30.51	    29.92	    30.01	   27.43
28.54	    28.54	    28.62	   29.40
26.46	    25.86	    26.02	   24.54
26.82     27.25	    26.03	   25.72
21.74	    24.00	    24.11	   25.10
26.21	    26.70	    23.65	   23.18
19.15	    18.49	    20.81	   21.14
25.49	    27.07	    25.97    24.39
24.86	    27.85	    28.31	   29.52 

#pASH1_50ns 100ns 200ns 300ns
24.15    26.72   25.38    23.99
19.04    19.18   18.37    18.59
27.28    25.99   21.46    20.28
18.60    18.66   17.62    17.48
26.27    26.27   24.49    21.83
22.76    24.46   25.02    25.96
26.40    24.45   25.88    25.14
27.13    23.30   21.84    20.94
28.53    23.38   20.97    20.02
29.65    28.56   25.26    23.21
24.33    22.90   23.89    22.98
22.78    20.68   21.15    22.12
22.66    22.38   22.57    21.27
24.20    24.82   24.16    22.66     


#CTD2'_50ns 100ns 200ns 300ns    
22.89     20.99     20.63   20.44
18.21     18.09     20.07   19.95
25.48     24.57     22.13   20.02
24.57     21.79     22.51   21.91
24.75     25.48     24.84   27.32
22.20     25.10     28.22   29.15
27.09     26.10     23.63   23.30
33.64     32.31     30.71   27.35
17.17     16.87     20.18   18.79
18.19     18.64     19.79   19.76
32.52     30.19     24.09   21.61
17.56     17.64     20.06   19.48
20.17     18.58     17.71   16.90
30.08     25.55     23.06   21.42 

#pCTD2'_50ns 100ns 200ns 300ns  
44.11   37.41   32.00   31.16
20.83   21.34   21.62   22.03
26.45   29.60   28.02   28.44
23.07   22.74   23.44   21.70
32.57   28.65   26.79   25.68
38.20   35.37   32.28   30.09
36.13   31.93   30.54   29.96
24.56   26.02   31.17   32.26
26.68   25.87   24.79   25.55
28.86   27.01   25.15   25.38
40.52   33.54   26.13   23.00
34.66   32.64   28.77   28.62
29.44   28.85   25.20   25.52
21.85   22.31   21.37   21.02
