# Supplementary material for: How multisite phosphorylation impacts the conformations of intrinsically disordered proteins
Source: PLoS Comput Biol. 2021 May 4;17(5):e1008939. doi: 10.1371/journal.pcbi.1008939 (PMC8148376; doi:10.1371/journal.pcbi.1008939)
Supplement: S1 Data — (ZIP) [file pcbi.1008939.s014.zip › NumericalData/SI/S10_Fig]

###100nM###
#Force p130cas error Force E-Cadherin Error Force ASH1 error Force CTD2' Error
-1.13592   1.43981   0.17349  5.00476  1.74514  0.3745    4.5859   2.28003  0.18022  0        1.12492  0.20679
2.608      1.75474   0.20984  6.91361  1.79573  0.28349   3.52766  1.87955  0.34463  1.28326  2.17352  0.37268
6.85193    1.69878   0.2107   10.82245 1.93959  0.42931   4.40708  1.47907  0.17028
3.98941    2.03413   0.29037  9.76939  2.02814  0.28285
9.78551    2.14673   0.22277  19.65251 2.36301  0.1979                

###350nM###                                                                       
#Force p130cas error Force E-Cadherin Error Force ASH1 error Force CTD2' Error 
-1.13592  1.78538 0.23     5.00476    1.82577  0.27     4.5859   2.15837  0.22343  0        1.63121   0.26961
6.85193   1.7775  0.29173  10.82245   1.93051  0.35849  4.40708  1.95785  0.27292  1.28326  2.00526   0.26794
9.78551   1.9161  0.28725  19.65251   2.08929  0.26602  


###100nM###                                                                                                   
#Potential p130cas error Potential E-Cadherin Error Potential ASH1 error Potential CTD2' Error                                
0.58035   1.43981  0.17349   9.09757   1.74514  0.3745    10.83585  2.28003   0.18022  0        1.12492  0.20679
5.74053   1.75474  0.20984   13.74418  1.79573  0.28349   3.41919   1.87955   0.34463  12.07417 2.17352  0.37268
11.90071  1.69878  0.2107    20.39078  1.93959  0.42931   4.11245   1.47907   0.17028
9.05439   2.03413  0.29037   22.20644  2.02814  0.28285
20.28609  2.14673  0.22277   44.10779  2.36301  0.1979 

                                                                                                              
###350nM###                                                                                                   
#Potential p130cas error Potential E-Cadherin Error Potential ASH1 error Potential CTD2' Error                                
0.58035   1.78538  0.23     9.09757   1.82577  0.27      10.83585   2.15837  0.22343  0         1.63121  0.26961
11.90071  1.7775   0.29173  20.39078  1.93051  0.35849   4.11245    1.95785  0.27292  12.07417  2.00526  0.26794
20.28609  1.9161   0.28725  44.10779  2.08929  0.26602
