# Supplementary material for: How multisite phosphorylation impacts the conformations of intrinsically disordered proteins
Source: PLoS Comput Biol. 2021 May 4;17(5):e1008939. doi: 10.1371/journal.pcbi.1008939 (PMC8148376; doi:10.1371/journal.pcbi.1008939)
Supplement: S1 Data — (ZIP) [file pcbi.1008939.s014.zip › NumericalData/Fig_5.dat]

###100 mM NaCl###
# NCPR p130cas Error NCPR E-Cadherin Error NCPR Ash1 Error NCPR CTD2' Error
-0.06 0.74718  0.09003    -0.1363  0.90562  0.19434    0.185   1.1832    0.09352   0     0.58377   0.10731
-0.09 0.91061  0.10889    -0.17    0.93188  0.14712    0.061   0.97538   0.17884   0.24  1.12793   0.1934 
-0.12 0.88157  0.10934    -0.1969  1.00653  0.22279    -0.061  0.76755   0.08837
-0.18 1.05559  0.15069    -0.2575  1.05248  0.14678
-0.24 1.11403  0.1156     -0.3787  1.22626  0.1027 


###150 mM NaCl###
#NCPR p130cas Error NCPR E-Cadherin Error NCPR Ash1 Error NCPR CTD2' Error 
 -0.06  0.92651  0.11936   -0.1363  0.94747   0.14011   0.185    1.12007  0.11595   0    0.8465   0.13991
 -0.12  0.92242  0.15139   -0.1969  1.00182   0.18604   -0.061   1.01601  0.14163   0.24 1.04061  0.13905
 -0.24  0.99434  0.14907   -0.3787  1.08422   0.13805
