# Supplementary material for: How multisite phosphorylation impacts the conformations of intrinsically disordered proteins
Source: PLoS Comput Biol. 2021 May 4;17(5):e1008939. doi: 10.1371/journal.pcbi.1008939 (PMC8148376; doi:10.1371/journal.pcbi.1008939)
Supplement: S1 Data — (ZIP) [file pcbi.1008939.s014.zip › NumericalData/Fig_6.dat]

###Fig.6A###
#Ash1	pAsh1
0.239 	2.473
0.513 	5.257
0.071 	3.676
0.104 	3.843
0.050 	3.164
0.179 	3.238
0.097 	4.672
0.028 	4.826
0.036 	3.952
0.365 	4.155
0.172   3.794
0.196 	4.750
###Fig.6B### 
#E-Cadherin pE-Cadherin
0.866	  0.624
1.080	  0.728
1.557	  0.862
1.174	  1.094
1.538	  1.264
2.038	  1.274
0.962	  1.311
0.719	  1.508
1.657	  1.509
0.691	  1.642
1.177	  1.731
0.768	  1.983
###Fig.6C###
#Ash1	pAsh1           
0.239	  0.041           
0.513	  0.079
0.071	  0.146  
0.104	  0.006  
0.050	  0.077  
0.179	  0.072  
0.097	  0.044  
0.028	  0.054  
0.036	  0.097  
0.365	  0.496  
0.172   0.285  
0.196	  0.043  
###Fig.6D###  
0.866  	0.157    
1.080  	0.195    
1.557  	0.055    
1.174  	0.234    
1.538  	0.338    
2.038  	0.207    
0.962  	0.222    
0.719  	0.210    
1.657  	0.187    
0.691  	0.164    
1.177  	0.230    
0.768  	0.052    
###Fig.6E###  
0.304  
0.647  
0.441 
0.479 
0.385 
0.395 
0.578 
0.596 
0.481 
0.457 
0.438 
0.588 
###Fig.6F###
0.058
0.066
0.100
0.107
0.115
0.133
0.136
0.162
0.165
0.184
0.187
0.241
