# Supplementary material for: How multisite phosphorylation impacts the conformations of intrinsically disordered proteins
Source: PLoS Comput Biol. 2021 May 4;17(5):e1008939. doi: 10.1371/journal.pcbi.1008939 (PMC8148376; doi:10.1371/journal.pcbi.1008939)
Supplement: S1 Data — (ZIP) [file pcbi.1008939.s014.zip › NumericalData/Fig_7.dat]

###Fig.7A###
#E-Cadherin 2P-sites 8P-sites
3.379    1.806   2.157
3.749    3.411   1.554
5.565    2.781   1.338
3.152    0.802   0.481
1.844    0.399   1.712
6.171    1.797   2.738
4.371    0.538   2.901
4.109    2.818   0.506
3.104    0.556   0.619
5.537    1.212   1.345
5.591    0.841   1.366
1.834    3.046   1.511
1.397    1.038   0.990
1.198    1.848   0.357


###Fig.7B###
#p130cas 2P-sites 6P-sites
6.311    1.767  0.745
2.203    1.538  1.831
3.334    5.497  1.927
4.829    1.113  2.008
4.483    0.976  1.346
2.536    2.368  2.366
3.417    4.513  0.653
3.628    3.894  1.570
7.790    1.058  1.402
3.361    2.962  1.342
6.100    4.953  0.615
4.363    3.575  3.521
4.237    0.706  2.082
4.379    0.995  2.380
