# Supplementary material for: How multisite phosphorylation impacts the conformations of intrinsically disordered proteins
Source: PLoS Comput Biol. 2021 May 4;17(5):e1008939. doi: 10.1371/journal.pcbi.1008939 (PMC8148376; doi:10.1371/journal.pcbi.1008939)
Supplement: S1 Data — (ZIP) [file pcbi.1008939.s014.zip › NumericalData/Fig_2.dat]

#concentration	Rg(Ash1) Error(Ash1)		Rg(pAsh1) Error(pAsh1)
100       30.18    2.38        19.58      2.25
150       27.65    1.91        20.20      2.67
200       28.26    1.18        21.2       2.66
300       28.06    2.80        21.53      4.45
350       25.79    1.18        22.86      2.16
400       26.8     1.27        24.86      2.13
500       26.76    4.28        23.6       0.42
800       26.7     0.84        23.8       1.49
1000      28.43    2.76        24.55      3.88
1500      29.4     1.28        23.56      1.97       


#concentration	Rg(CTD2') Error(CTD2')		Rg(pCTD2') Error(pCTD2')
100       15.11    2.77        29.21      5.00
150       16.98    2.16        32.09      4.08
200       19.06    0.30        28.6       3.21
300       19.05    2.74        26.16      0.43
350       22.32    2.94        27.84      4.04
400       19.53    2.66        30.82      1.65
500       20.23    5.22        28.78      2.76
800       20.5     1.81        32.86      3.28
1000      21.1     1.00        34.14      4.13
1500      19.23    0.77        33.01      2.51 
